# Supplementary material for: Plasma lipidomic profiling reveals the potential protective role of lipids in cerebral small vessel disease
Source: Lipids Health Dis. 2026 Feb 12;25:83. doi: 10.1186/s12944-026-02891-9 (PMC12997876; doi:10.1186/s12944-026-02891-9)
Supplement: Supplementary file 3 — Supplementary Material 3. [file 12944_2026_2891_MOESM3_ESM.xlsx]

## Sheet: Contents
Table S1. List of lipids included in the dataset.
Table S2. Distribution of lipidomic profiles and CSVD imaging dataset across follow-up time points
Table S3. Comparison of baseline lipid species concentrations between absence and presence of CSVD imaging markers using 2-sample t-tests.
Table S4. Multimodal regression analysis results of lipid species levels in relation to CSVD imaging markers at baseline.
Table S5. Multimodal regression analysis results of lipid species levels at baseline in relation to CSVD imaging markers progression.
Table S6. Significantly altered lipid species in relation to CSVD imaging markers in both cross-sectional and longitudinal analyses.
Table S7. Sensitiviity analyses of significantly altered lipid species in relation to CMBs at different time points.
Table S8. Sensitiviity analyses of significantly altered lipid species in relation to WMHV at different time points.
Table S9. Sensitiviity analyses of significantly altered lipid species in relation to lacunes at different time points.
Table S10. Sensitiviity analyses of significantly altered lipid species in relation to CSVD burden at different time points.
Table S11. Associations between the annualized change of identified lipid species and each CSVD imaging marker.
Table S12. Sensitivity analyses of lipid species associated with CSVD imaging markers across three multivariable adjustment models.
Table S13. Subgroup analyses of cross-sectional associations between lipid species and CSVD imaing markers.
Table S14. Subgroup analyses of longitudinal associations between lipid species and CSVD imaing markers.
Table S15. Demographic characteristics of participants who accepted inflammatory biomarkers measurement at baseline.

## Sheet: Table S1
Table S1. List of lipids included in the dataset.
Lipid speciesa	Number of falty-acid carbon atoms	Number of falty-acid double bonds	Lipid categories	Classes	Full names	Clusters
AC(12:0)	12	0	FA	AC	acylcarnitine	23
AC(12:1)	12	1	FA	AC	acylcarnitine	23
AC(13:0)	13	0	FA	AC	acylcarnitine	6
AC(14:0)	14	0	FA	AC	acylcarnitine	23
AC(14:0)-OH	14	0	FA	AC-OH	hydroxylated acylcarnitine	23
AC(14:1)	14	1	FA	AC	acylcarnitine	23
AC(14:1)-OH	14	1	FA	AC-OH	hydroxylated acylcarnitine	23
AC(14:2)	14	2	FA	AC	acylcarnitine	23
AC(15:0) (a)	15	0	FA	AC	acylcarnitine	23
AC(15:0) (b)	15	0	FA	AC	acylcarnitine	23
AC(16:0)	16	0	FA	AC	acylcarnitine	23
AC(16:0)-OH	16	0	FA	AC-OH	hydroxylated acylcarnitine	23
AC(16:1)	16	1	FA	AC	acylcarnitine	23
AC(16:1)-OH	16	1	FA	AC-OH	hydroxylated acylcarnitine	23
AC(17:0) (a)	17	0	FA	AC	acylcarnitine	23
AC(17:0) (b)	17	0	FA	AC	acylcarnitine	23
AC(18:0)	18	0	FA	AC	acylcarnitine	23
AC(18:0)-OH	18	0	FA	AC-OH	hydroxylated acylcarnitine	23
AC(18:1)	18	1	FA	AC	acylcarnitine	23
AC(18:1)-OH	18	1	FA	AC-OH	hydroxylated acylcarnitine	23
AC(18:2)	18	2	FA	AC	acylcarnitine	23
AC(18:3)	18	3	FA	AC	acylcarnitine	23
AC(20:3) (a)	20	3	FA	AC	acylcarnitine	23
AC(20:3) (b)	20	3	FA	AC	acylcarnitine	23
AC(20:3)-OH	20	3	FA	AC-OH	hydroxylated acylcarnitine	23
AC(20:4)	20	4	FA	AC	acylcarnitine	23
AC(20:5)	20	5	FA	AC	acylcarnitine	14
AC(22:5)	22	5	FA	AC	acylcarnitine	2
AC(22:5)-OH	22	5	FA	AC-OH	hydroxylated acylcarnitine	6
AC(22:6)	22	6	FA	AC	acylcarnitine	6
AC(24:0)	24	0	FA	AC	acylcarnitine	2
AC(24:1)	24	1	FA	AC	acylcarnitine	23
AC(24:1)-OH	24	1	FA	AC-OH	hydroxylated acylcarnitine	2
AC(26:0)	26	0	FA	AC	acylcarnitine	2
AC(26:1)	26	1	FA	AC	acylcarnitine	2
C1P(d18:1/16:0)	34	1	SP	C1P	ceramide 1-phosphate	8
CA	24	0	ST	BA	bile acid	2
CE(14:0)	14	0	ST	CE	cholesterol ester	2
CE(15:0)	15	0	ST	CE	cholesterol ester	2
CE(16:0)	16	0	ST	CE	cholesterol ester	20
CE(16:1)	16	1	ST	CE	cholesterol ester	11
CE(16:2)	16	2	ST	CE	cholesterol ester	2
CE(17:0)	17	0	ST	CE	cholesterol ester	20
CE(17:1)	17	1	ST	CE	cholesterol ester	11
CE(18:0)	18	0	ST	CE	cholesterol ester	20
CE(18:1)	18	1	ST	CE	cholesterol ester	20
CE(18:2)	18	2	ST	CE	cholesterol ester	8
CE(18:2) [+OH]	18	2	ST	OxSpecies	oxidised lipids	8
CE(18:3)	18	3	ST	CE	cholesterol ester	2
CE(20:0)	20	0	ST	CE	cholesterol ester	20
CE(20:1)	20	1	ST	CE	cholesterol ester	20
CE(20:2)	20	2	ST	CE	cholesterol ester	20
CE(20:3)	20	3	ST	CE	cholesterol ester	2
CE(20:4)	20	4	ST	CE	cholesterol ester	2
CE(20:4) [+OH]	20	4	ST	OxSpecies	oxidised lipids	12
CE(20:5)	20	5	ST	CE	cholesterol ester	2
CE(22:0)	22	0	ST	CE	cholesterol ester	20
CE(22:1)	22	1	ST	CE	cholesterol ester	20
CE(22:4)	22	4	ST	CE	cholesterol ester	12
CE(22:5)	22	5	ST	CE	cholesterol ester	2
CE(22:6)	22	6	ST	CE	cholesterol ester	6
CE(22:6) [+OH]	22	6	ST	OxSpecies	oxidised lipids	6
CE(24:0)	24	0	ST	CE	cholesterol ester	20
CE(24:1)	24	1	ST	CE	cholesterol ester	20
CE(24:4)	24	4	ST	CE	cholesterol ester	20
CE(24:5)	24	5	ST	CE	cholesterol ester	20
CE(24:6)	24	6	ST	CE	cholesterol ester	2
Cer(d16:1/16:0)	32	1	SP	Cer(d)	ceramide	3
Cer(d16:1/18:0)	34	1	SP	Cer(d)	ceramide	3
Cer(d16:1/20:0)	36	1	SP	Cer(d)	ceramide	3
Cer(d16:1/22:0)	38	1	SP	Cer(d)	ceramide	3
Cer(d16:1/23:0)	39	1	SP	Cer(d)	ceramide	3
Cer(d16:1/24:0)	40	1	SP	Cer(d)	ceramide	3
Cer(d16:1/24:1)	40	2	SP	Cer(d)	ceramide	3
Cer(d17:1/16:0)	33	1	SP	Cer(d)	ceramide	3
Cer(d17:1/18:0)	35	1	SP	Cer(d)	ceramide	3
Cer(d17:1/20:0)	37	1	SP	Cer(d)	ceramide	3
Cer(d17:1/22:0)	39	1	SP	Cer(d)	ceramide	3
Cer(d17:1/23:0)	40	1	SP	Cer(d)	ceramide	3
Cer(d17:1/24:0)	41	1	SP	Cer(d)	ceramide	3
Cer(d17:1/24:1)	41	2	SP	Cer(d)	ceramide	3
Cer(d18:1/14:0)	32	1	SP	Cer(d)	ceramide	11
Cer(d18:1/16:0)	34	1	SP	Cer(d)	ceramide	3
Cer(d18:1/18:0)	36	1	SP	Cer(d)	ceramide	3
Cer(d18:1/19:0)	37	1	SP	Cer(d)	ceramide	3
Cer(d18:1/20:0)	38	1	SP	Cer(d)	ceramide	3
Cer(d18:1/21:0)	39	1	SP	Cer(d)	ceramide	3
Cer(d18:1/22:0)	40	1	SP	Cer(d)	ceramide	3
Cer(d18:1/23:0)	41	1	SP	Cer(d)	ceramide	3
Cer(d18:1/24:0)	42	1	SP	Cer(d)	ceramide	3
Cer(d18:1/24:1)	42	2	SP	Cer(d)	ceramide	3
Cer(d18:1/26:0)	44	1	SP	Cer(d)	ceramide	4
Cer(d18:2/14:0)	32	2	SP	Cer(d)	ceramide	10
Cer(d18:2/16:0)	34	2	SP	Cer(d)	ceramide	10
Cer(d18:2/18:0)	36	2	SP	Cer(d)	ceramide	3
Cer(d18:2/20:0)	38	2	SP	Cer(d)	ceramide	3
Cer(d18:2/21:0)	39	2	SP	Cer(d)	ceramide	3
Cer(d18:2/22:0)	40	2	SP	Cer(d)	ceramide	3
Cer(d18:2/23:0)	41	2	SP	Cer(d)	ceramide	3
Cer(d18:2/24:0)	42	2	SP	Cer(d)	ceramide	3
Cer(d18:2/24:1)	42	3	SP	Cer(d)	ceramide	3
Cer(d18:2/26:0)	44	2	SP	Cer(d)	ceramide	10
Cer(d19:1/16:0)	35	1	SP	Cer(d)	ceramide	4
Cer(d19:1/18:0)	37	1	SP	Cer(d)	ceramide	4
Cer(d19:1/20:0)	39	1	SP	Cer(d)	ceramide	4
Cer(d19:1/22:0)	41	1	SP	Cer(d)	ceramide	4
Cer(d19:1/23:0)	42	1	SP	Cer(d)	ceramide	4
Cer(d19:1/24:0)	43	1	SP	Cer(d)	ceramide	4
Cer(d19:1/24:1)	43	2	SP	Cer(d)	ceramide	4
Cer(d19:1/26:0)	45	1	SP	Cer(d)	ceramide	4
Cer(d20:1/22:0)	42	1	SP	Cer(d)	ceramide	4
Cer(d20:1/23:0)	43	1	SP	Cer(d)	ceramide	4
Cer(d20:1/24:0)	44	1	SP	Cer(d)	ceramide	4
Cer(d20:1/24:1)	44	2	SP	Cer(d)	ceramide	4
Cer(m18:0/20:0)	38	0	SP	Cer(m)	deoxyceramide	5
Cer(m18:0/22:0)	40	0	SP	Cer(m)	deoxyceramide	5
Cer(m18:0/23:0)	41	0	SP	Cer(m)	deoxyceramide	5
Cer(m18:0/24:0)	42	0	SP	Cer(m)	deoxyceramide	5
Cer(m18:0/24:1)	42	1	SP	Cer(m)	deoxyceramide	5
Cer(m18:1/18:0)	36	1	SP	Cer(m)	deoxyceramide	5
Cer(m18:1/20:0)	38	1	SP	Cer(m)	deoxyceramide	5
Cer(m18:1/22:0)	40	1	SP	Cer(m)	deoxyceramide	5
Cer(m18:1/23:0)	41	1	SP	Cer(m)	deoxyceramide	5
Cer(m18:1/24:0)	42	1	SP	Cer(m)	deoxyceramide	5
Cer(m18:1/24:1)	42	2	SP	Cer(m)	deoxyceramide	5
COH	27	1	ST	COH	free cholesterol	10
DE(16:0)	16	0	ST	DE	dehydrocholesterol ester	2
DE(18:1)	18	1	ST	DE	dehydrocholesterol ester	2
DE(18:2)	18	2	ST	DE	dehydrocholesterol ester	2
DE(20:4)	20	4	ST	DE	dehydrocholesterol ester	2
DE(20:5)	20	5	ST	DE	dehydrocholesterol ester	2
DE(22:6)	22	6	ST	DE	dehydrocholesterol ester	2
deDE(18:2)	18	2	ST	deDE	dehydrodesmosterol ester	2
deDE(20:4)	20	4	ST	deDE	dehydrodesmosterol ester	2
DG(14:0_16:0)	30	0	GL	DG	diacylglycerol	24
DG(14:0_18:2)	32	2	GL	DG	diacylglycerol	24
DG(16:0_16:0)	32	0	GL	DG	diacylglycerol	24
DG(16:0_16:1)	32	1	GL	DG	diacylglycerol	24
DG(16:0_18:1)	34	1	GL	DG	diacylglycerol	24
DG(16:0_18:2)	34	2	GL	DG	diacylglycerol	19
DG(16:0_20:4)	36	4	GL	DG	diacylglycerol	24
DG(16:0_22:5)	38	5	GL	DG	diacylglycerol	19
DG(16:0_22:6)	38	6	GL	DG	diacylglycerol	6
DG(16:1_18:1)	34	2	GL	DG	diacylglycerol	24
DG(18:0_18:1)	36	1	GL	DG	diacylglycerol	24
DG(18:0_18:2)	36	2	GL	DG	diacylglycerol	19
DG(18:0_20:4)	38	4	GL	DG	diacylglycerol	19
DG(18:1_18:1)	36	2	GL	DG	diacylglycerol	19
DG(18:1_18:2)	36	3	GL	DG	diacylglycerol	19
DG(18:1_18:3)	36	4	GL	DG	diacylglycerol	19
DG(18:1_20:3)	38	4	GL	DG	diacylglycerol	12
DG(18:1_20:4)	38	5	GL	DG	diacylglycerol	19
DG(18:1_20:5)	38	6	GL	DG	diacylglycerol	14
DG(18:1_22:5)	40	6	GL	DG	diacylglycerol	19
DG(18:1_22:6)	40	7	GL	DG	diacylglycerol	6
DG(18:2_18:2)	36	4	GL	DG	diacylglycerol	19
DG(18:2_20:4)	38	6	GL	DG	diacylglycerol	19
DG(18:2_22:6)	40	8	GL	DG	diacylglycerol	6
dhCer(d18:0/16:0)	34	0	SP	dhCer	dihydroceramide	4
dhCer(d18:0/18:0)	36	0	SP	dhCer	dihydroceramide	4
dhCer(d18:0/20:0)	38	0	SP	dhCer	dihydroceramide	4
dhCer(d18:0/22:0)	40	0	SP	dhCer	dihydroceramide	4
dhCer(d18:0/24:0)	42	0	SP	dhCer	dihydroceramide	4
dhCer(d18:0/24:1)	42	1	SP	dhCer	dihydroceramide	4
dimethyl-CE(18:1)	18	1	ST	dimethyl-CE	dimethyl-cholesteryl ester	21
dimethyl-CE(18:2)	18	2	ST	dimethyl-CE	dimethyl-cholesteryl ester	21
dimethyl-CE(20:4)	20	4	ST	dimethyl-CE	dimethyl-cholesteryl ester	21
dimethyl-CE(22:6)	22	6	ST	dimethyl-CE	dimethyl-cholesteryl ester	21
dxCA	24	0	ST	BA	bile acid	2
FA(14:0)	14	0	FA	FFA	free fatty acid	22
FA(16:0)	16	0	FA	FFA	free fatty acid	22
FA(16:1)	16	1	FA	FFA	free fatty acid	22
FA(17:0)	17	0	FA	FFA	free fatty acid	22
FA(17:1)	17	1	FA	FFA	free fatty acid	22
FA(18:0)	18	0	FA	FFA	free fatty acid	22
FA(18:1)	18	1	FA	FFA	free fatty acid	22
FA(18:2)	18	2	FA	FFA	free fatty acid	22
FA(18:3)	18	3	FA	FFA	free fatty acid	22
FA(20:2)	20	2	FA	FFA	free fatty acid	22
FA(20:3)	20	3	FA	FFA	free fatty acid	22
FA(20:4)	20	4	FA	FFA	free fatty acid	22
FA(20:5)	20	5	FA	FFA	free fatty acid	14
FA(22:4)	22	4	FA	FFA	free fatty acid	22
FA(22:5)	22	5	FA	FFA	free fatty acid	22
FA(22:6)	22	6	FA	FFA	free fatty acid	6
GM1(d18:1/16:0)	34	1	SP	GM1	GM1 ganglioside	8
GM3(d18:1/16:0)	34	1	SP	GM3	GM3 ganglioside	8
GM3(d18:1/18:0)	36	1	SP	GM3	GM3 ganglioside	8
GM3(d18:1/20:0)	38	1	SP	GM3	GM3 ganglioside	2
GM3(d18:1/22:0)	40	1	SP	GM3	GM3 ganglioside	8
GM3(d18:1/24:0)	42	1	SP	GM3	GM3 ganglioside	8
GM3(d18:1/24:1)	42	2	SP	GM3	GM3 ganglioside	8
Hex2Cer(d16:1/16:0)	32	1	SP	Hex2Cer	dihexosylceramide	2
Hex2Cer(d16:1/24:1)	40	2	SP	Hex2Cer	dihexosylceramide	2
Hex2Cer(d18:1/16:0)	34	1	SP	Hex2Cer	dihexosylceramide	8
Hex2Cer(d18:1/20:0)	38	1	SP	Hex2Cer	dihexosylceramide	8
Hex2Cer(d18:1/22:0)	40	1	SP	Hex2Cer	dihexosylceramide	8
Hex2Cer(d18:1/24:0)	42	1	SP	Hex2Cer	dihexosylceramide	8
Hex2Cer(d18:1/24:1)	42	2	SP	Hex2Cer	dihexosylceramide	8
Hex2Cer(d18:2/16:0)	34	2	SP	Hex2Cer	dihexosylceramide	8
Hex2Cer(d18:2/24:1)	42	3	SP	Hex2Cer	dihexosylceramide	8
Hex3Cer(d18:1/16:0)	34	1	SP	Hex3Cer	trihexosylcermide	8
Hex3Cer(d18:1/18:0)	36	1	SP	Hex3Cer	trihexosylcermide	8
Hex3Cer(d18:1/20:0)	38	1	SP	Hex3Cer	trihexosylcermide	8
Hex3Cer(d18:1/22:0)	40	1	SP	Hex3Cer	trihexosylcermide	8
Hex3Cer(d18:1/24:0)	42	1	SP	Hex3Cer	trihexosylcermide	8
Hex3Cer(d18:1/24:1)	42	2	SP	Hex3Cer	trihexosylcermide	8
HexCer(d16:1/18:0)	34	1	SP	HexCer	monohexosylceramide	7
HexCer(d16:1/20:0)	36	1	SP	HexCer	monohexosylceramide	7
HexCer(d16:1/22:0)	38	1	SP	HexCer	monohexosylceramide	7
HexCer(d16:1/24:0)	40	1	SP	HexCer	monohexosylceramide	7
HexCer(d18:1/16:0)	34	1	SP	HexCer	monohexosylceramide	7
HexCer(d18:1/18:0)	36	1	SP	HexCer	monohexosylceramide	7
HexCer(d18:1/20:0)	38	1	SP	HexCer	monohexosylceramide	7
HexCer(d18:1/22:0)	40	1	SP	HexCer	monohexosylceramide	7
HexCer(d18:1/24:0)	42	1	SP	HexCer	monohexosylceramide	7
HexCer(d18:1/24:1)	42	2	SP	HexCer	monohexosylceramide	7
HexCer(d18:2/18:0)	36	2	SP	HexCer	monohexosylceramide	7
HexCer(d18:2/20:0)	38	2	SP	HexCer	monohexosylceramide	7
HexCer(d18:2/22:0)	40	2	SP	HexCer	monohexosylceramide	7
HexCer(d18:2/24:0)	42	2	SP	HexCer	monohexosylceramide	7
LPC(14:0) [sn1]	14	0	GP	LPC	lysophosphatidylcholine	11
LPC(14:0) [sn2]	14	0	GP	LPC	lysophosphatidylcholine	11
LPC(15:0) [sn1]	15	0	GP	LPC	lysophosphatidylcholine	16
LPC(15:0) [sn2]	15	0	GP	LPC	lysophosphatidylcholine	16
LPC(15-MHDA) [sn1] / LPC(17:0) [sn2]	17	0	GP	LPC	lysophosphatidylcholine	16
LPC(15-MHDA) [sn1] [104_sn1]	17	0	GP	LPC	lysophosphatidylcholine	16
LPC(15-MHDA) [sn2]	17	0	GP	LPC	lysophosphatidylcholine	16
LPC(16:0) [sn1]	16	0	GP	LPC	lysophosphatidylcholine	16
LPC(16:0) [sn2]	16	0	GP	LPC	lysophosphatidylcholine	16
LPC(16:1) [sn1]	16	1	GP	LPC	lysophosphatidylcholine	16
LPC(16:1) [sn2]	16	1	GP	LPC	lysophosphatidylcholine	11
LPC(17:0) [sn1]	17	0	GP	LPC	lysophosphatidylcholine	16
LPC(17:1) (a) [sn1] [104_sn1]	17	1	GP	LPC	lysophosphatidylcholine	16
LPC(17:1) [sn1] (a) / LPC(17:1) [sn2] (b)	17	1	GP	LPC	lysophosphatidylcholine	16
LPC(17:1) [sn1] (b)	17	1	GP	LPC	lysophosphatidylcholine	16
LPC(17:1) [sn2] (a)	17	1	GP	LPC	lysophosphatidylcholine	16
LPC(18:0) [sn1]	18	0	GP	LPC	lysophosphatidylcholine	16
LPC(18:0) [sn2]	18	0	GP	LPC	lysophosphatidylcholine	16
LPC(18:1) [sn1]	18	1	GP	LPC	lysophosphatidylcholine	16
LPC(18:1) [sn2]	18	1	GP	LPC	lysophosphatidylcholine	16
LPC(18:2) [+OH]	18	2	GP	OxSpecies	oxidised lipids	13
LPC(18:2) [sn1]	18	2	GP	LPC	lysophosphatidylcholine	13
LPC(18:2) [sn2]	18	2	GP	LPC	lysophosphatidylcholine	13
LPC(18:3) (a) [sn1] [104_sn1]	18	3	GP	LPC	lysophosphatidylcholine	13
LPC(18:3) [sn1] (a)/LPC(18:3) [sn2] (b)	18	3	GP	LPC	lysophosphatidylcholine	13
LPC(18:3) [sn1] (b)	18	3	GP	LPC	lysophosphatidylcholine	13
LPC(18:3) [sn2] (a)	18	3	GP	LPC	lysophosphatidylcholine	13
LPC(19:0) (a) [sn1] [104_sn1]	19	0	GP	LPC	lysophosphatidylcholine	16
LPC(19:0) [sn1] (a) / LPC(19:0) [sn2] (b)	19	0	GP	LPC	lysophosphatidylcholine	16
LPC(19:0) [sn1] (b)	19	0	GP	LPC	lysophosphatidylcholine	16
LPC(19:0) [sn2] (a)	19	0	GP	LPC	lysophosphatidylcholine	16
LPC(19:1) (a)	19	1	GP	LPC	lysophosphatidylcholine	16
LPC(19:1) (b)	19	1	GP	LPC	lysophosphatidylcholine	16
LPC(19:1) (c)	19	1	GP	LPC	lysophosphatidylcholine	16
LPC(20:0) [sn1]	20	0	GP	LPC	lysophosphatidylcholine	8
LPC(20:0) [sn2]	20	0	GP	LPC	lysophosphatidylcholine	8
LPC(20:1) [sn1]	20	1	GP	LPC	lysophosphatidylcholine	16
LPC(20:1) [sn2]	20	1	GP	LPC	lysophosphatidylcholine	16
LPC(20:2) [sn1]	20	2	GP	LPC	lysophosphatidylcholine	16
LPC(20:2) [sn2]	20	2	GP	LPC	lysophosphatidylcholine	16
LPC(20:3) [sn1]	20	3	GP	LPC	lysophosphatidylcholine	13
LPC(20:3) [sn2]	20	3	GP	LPC	lysophosphatidylcholine	11
LPC(20:4) [+OH]	20	4	GP	OxSpecies	oxidised lipids	1
LPC(20:4) [sn1]	20	4	GP	LPC	lysophosphatidylcholine	12
LPC(20:4) [sn2]	20	4	GP	LPC	lysophosphatidylcholine	12
LPC(20:5) [sn1]	20	5	GP	LPC	lysophosphatidylcholine	14
LPC(20:5) [sn2]	20	5	GP	LPC	lysophosphatidylcholine	14
LPC(22:0) [sn1]	22	0	GP	LPC	lysophosphatidylcholine	8
LPC(22:0) [sn2]	22	0	GP	LPC	lysophosphatidylcholine	8
LPC(22:1) [sn1]	22	1	GP	LPC	lysophosphatidylcholine	16
LPC(22:1) [sn2]	22	1	GP	LPC	lysophosphatidylcholine	16
LPC(22:4) [sn1]	22	4	GP	LPC	lysophosphatidylcholine	12
LPC(22:4) [sn2]	22	4	GP	LPC	lysophosphatidylcholine	12
LPC(22:5) (n3) [sn1] [104_sn1]	22	5	GP	LPC	lysophosphatidylcholine	16
LPC(22:5) [sn1] (n3)/LPC(22:5) [sn2] (n6)	22	5	GP	LPC	lysophosphatidylcholine	16
LPC(22:5) [sn1] (n6)	22	5	GP	LPC	lysophosphatidylcholine	12
LPC(22:5) [sn2] (n3)	22	5	GP	LPC	lysophosphatidylcholine	16
LPC(22:6) [+OH]	22	6	GP	OxSpecies	oxidised lipids	1
LPC(22:6) [sn1]	22	6	GP	LPC	lysophosphatidylcholine	6
LPC(22:6) [sn2]	22	6	GP	LPC	lysophosphatidylcholine	6
LPC(24:0) [sn1]	24	0	GP	LPC	lysophosphatidylcholine	8
LPC(24:0) [sn2]	24	0	GP	LPC	lysophosphatidylcholine	8
LPC(26:0) [sn1]	26	0	GP	LPC	lysophosphatidylcholine	8
LPC(26:0) [sn2]	26	0	GP	LPC	lysophosphatidylcholine	8
LPC(O-16:0)	16	0	GP	LPC(O)	lysoalkylphosphatidylcholine	16
LPC(O-18:0)	18	0	GP	LPC(O)	lysoalkylphosphatidylcholine	16
LPC(O-18:1)	18	1	GP	LPC(O)	lysoalkylphosphatidylcholine	16
LPC(O-20:0)	20	0	GP	LPC(O)	lysoalkylphosphatidylcholine	16
LPC(O-20:1)	20	1	GP	LPC(O)	lysoalkylphosphatidylcholine	16
LPC(O-22:0)	22	0	GP	LPC(O)	lysoalkylphosphatidylcholine	16
LPC(O-22:1)	22	1	GP	LPC(O)	lysoalkylphosphatidylcholine	16
LPC(O-24:0)	24	0	GP	LPC(O)	lysoalkylphosphatidylcholine	8
LPC(O-24:1)	24	1	GP	LPC(O)	lysoalkylphosphatidylcholine	16
LPC(O-24:2)	24	2	GP	LPC(O)	lysoalkylphosphatidylcholine	8
LPC(P-16:0)	16	0	GP	LPC(P)	lysoalkenylphosphatidylcholine	16
LPC(P-17:0) (a)	17	0	GP	LPC(P)	lysoalkenylphosphatidylcholine	16
LPC(P-17:0) (b)	17	0	GP	LPC(P)	lysoalkenylphosphatidylcholine	16
LPC(P-18:0)	18	0	GP	LPC(P)	lysoalkenylphosphatidylcholine	16
LPC(P-18:1)	18	1	GP	LPC(P)	lysoalkenylphosphatidylcholine	16
LPC(P-20:0)	20	0	GP	LPC(P)	lysoalkenylphosphatidylcholine	16
LPE(16:0) [sn1]	16	0	GP	LPE	lysophosphatidylethanolamine	13
LPE(16:0) [sn2]	16	0	GP	LPE	lysophosphatidylethanolamine	13
LPE(18:0) [sn1]	18	0	GP	LPE	lysophosphatidylethanolamine	13
LPE(18:0) [sn2]	18	0	GP	LPE	lysophosphatidylethanolamine	13
LPE(18:1) [sn1]	18	1	GP	LPE	lysophosphatidylethanolamine	13
LPE(18:1) [sn2]	18	1	GP	LPE	lysophosphatidylethanolamine	13
LPE(18:2) [sn1]	18	2	GP	LPE	lysophosphatidylethanolamine	13
LPE(18:2) [sn2]	18	2	GP	LPE	lysophosphatidylethanolamine	13
LPE(20:4) [sn1]	20	4	GP	LPE	lysophosphatidylethanolamine	12
LPE(20:4) [sn2]	20	4	GP	LPE	lysophosphatidylethanolamine	12
LPE(22:6) [sn1]	22	6	GP	LPE	lysophosphatidylethanolamine	6
LPE(22:6) [sn2]	22	6	GP	LPE	lysophosphatidylethanolamine	6
LPE(P-16:0)	16	0	GP	LPE(P)	lysoalkenylphosphatidylethanolamine	1
LPE(P-18:0)	18	0	GP	LPE(P)	lysoalkenylphosphatidylethanolamine	16
LPE(P-18:1)	18	1	GP	LPE(P)	lysoalkenylphosphatidylethanolamine	1
LPE(P-20:0)	20	0	GP	LPE(P)	lysoalkenylphosphatidylethanolamine	1
LPI(18:0) [sn1]	18	0	GP	LPI	lysophosphatidylinositol	18
LPI(18:0) [sn2]	18	0	GP	LPI	lysophosphatidylinositol	18
LPI(18:1) [sn1]	18	1	GP	LPI	lysophosphatidylinositol	18
LPI(18:1) [sn2]	18	1	GP	LPI	lysophosphatidylinositol	18
LPI(18:2) [sn1]	18	2	GP	LPI	lysophosphatidylinositol	18
LPI(18:2) [sn2]	18	2	GP	LPI	lysophosphatidylinositol	18
LPI(20:4) [sn1]	20	4	GP	LPI	lysophosphatidylinositol	18
LPI(20:4) [sn2]	20	4	GP	LPI	lysophosphatidylinositol	18
methyl-CE(18:0)	18	0	ST	methyl-CE	methyl-cholesterol ester	20
methyl-CE(18:1)	18	1	ST	methyl-CE	methyl-cholesterol ester	21
methyl-CE(18:2)	18	2	ST	methyl-CE	methyl-cholesterol ester	21
methyl-CE(20:4)	20	4	ST	methyl-CE	methyl-cholesterol ester	21
methyl-CE(22:6)	22	6	ST	methyl-CE	methyl-cholesterol ester	21
methyl-DE(18:1)	18	1	ST	methyl-DE	methyl-dehydrocholesterol ester	21
methyl-DE(18:2)	18	2	ST	methyl-DE	methyl-dehydrocholesterol ester	21
PA(34:1)	34	1	GP	PA	phosphatidic acid	1
PA(36:1)	36	1	GP	PA	phosphatidic acid	1
PA(36:2)	36	2	GP	PA	phosphatidic acid	1
PA(36:3)	36	3	GP	PA	phosphatidic acid	1
PA(36:4)	36	4	GP	PA	phosphatidic acid	1
PA(40:6)	40	6	GP	PA	phosphatidic acid	1
PC(14:0_16:0)	30	0	GP	PC	phosphatidlycholine	11
PC(14:0_20:4)	34	4	GP	PC	phosphatidlycholine	11
PC(14:0_22:6)	36	6	GP	PC	phosphatidlycholine	6
PC(15:0_20:3)	35	3	GP	PC	phosphatidlycholine	11
PC(15:0_20:4)	35	4	GP	PC	phosphatidlycholine	12
PC(15:0_22:6)	37	6	GP	PC	phosphatidlycholine	6
PC(15-MHDA_18:1)	18	1	GP	PC	phosphatidlycholine	11
PC(15-MHDA_18:2)	18	2	GP	PC	phosphatidlycholine	11
PC(15-MHDA_20:4)	20	4	GP	PC	phosphatidlycholine	12
PC(15-MHDA_22:6)	22	6	GP	PC	phosphatidlycholine	6
PC(16:0_16:0)	32	0	GP	PC	phosphatidlycholine	11
PC(16:0_18:0)	34	0	GP	PC	phosphatidlycholine	11
PC(16:0_18:1)	34	1	GP	PC	phosphatidlycholine	11
PC(16:0_18:2)	34	2	GP	PC	phosphatidlycholine	11
PC(16:0_18:3) (a)	34	3	GP	PC	phosphatidlycholine	11
PC(16:0_18:3) (b)	34	3	GP	PC	phosphatidlycholine	11
PC(16:0_20:3) (a)	36	3	GP	PC	phosphatidlycholine	11
PC(16:0_20:3) (b)	36	3	GP	PC	phosphatidlycholine	11
PC(16:0_20:4)	36	4	GP	PC	phosphatidlycholine	12
PC(16:0_20:5)	36	5	GP	PC	phosphatidlycholine	14
PC(16:0_22:6)	38	6	GP	PC	phosphatidlycholine	6
PC(16:1_18:2)	34	3	GP	PC	phosphatidlycholine	11
PC(16:1_20:4)	36	5	GP	PC	phosphatidlycholine	12
PC(16:1_22:6)	38	7	GP	PC	phosphatidlycholine	6
PC(17:0_18:1)	35	1	GP	PC	phosphatidlycholine	11
PC(17:0_18:2)	35	2	GP	PC	phosphatidlycholine	10
PC(17:0_20:4)	37	4	GP	PC	phosphatidlycholine	12
PC(17:0_22:6)	39	6	GP	PC	phosphatidlycholine	6
PC(17:1_18:2)	35	3	GP	PC	phosphatidlycholine	11
PC(18:0_18:1)	36	1	GP	PC	phosphatidlycholine	11
PC(18:0_18:2)	36	2	GP	PC	phosphatidlycholine	11
PC(18:0_20:3)	38	3	GP	PC	phosphatidlycholine	11
PC(18:0_20:4)	38	4	GP	PC	phosphatidlycholine	12
PC(18:0_22:4)	40	4	GP	PC	phosphatidlycholine	12
PC(18:0_22:5) (n3)/PC(20:1_20:4)	40	5	GP	PC	phosphatidlycholine	2
PC(18:0_22:5) (n6)	40	5	GP	PC	phosphatidlycholine	12
PC(18:0_22:6)	40	6	GP	PC	phosphatidlycholine	6
PC(18:1_18:1)	36	2	GP	PC	phosphatidlycholine	11
PC(18:1_18:2)	36	3	GP	PC	phosphatidlycholine	8
PC(18:1_20:3)	38	4	GP	PC	phosphatidlycholine	11
PC(18:1_22:6) (a)	40	7	GP	PC	phosphatidlycholine	6
PC(18:1_22:6) (b)	40	7	GP	PC	phosphatidlycholine	6
PC(18:2_18:2)	36	4	GP	PC	phosphatidlycholine	8
PC(18:2_20:5)	38	7	GP	PC	phosphatidlycholine	14
PC(20:0_20:4)	40	4	GP	PC	phosphatidlycholine	12
PC(28:0)	28	0	GP	PC	phosphatidlycholine	11
PC(31:0) (a)	31	0	GP	PC	phosphatidlycholine	11
PC(31:0) (b)	31	0	GP	PC	phosphatidlycholine	11
PC(32:1)	32	1	GP	PC	phosphatidlycholine	11
PC(32:2)	32	2	GP	PC	phosphatidlycholine	11
PC(33:0) (a)	33	0	GP	PC	phosphatidlycholine	11
PC(33:0) (b)	33	0	GP	PC	phosphatidlycholine	11
PC(33:1)	33	1	GP	PC	phosphatidlycholine	11
PC(33:2)	33	2	GP	PC	phosphatidlycholine	11
PC(34:2) [+OH]	34	2	GP	OxSpecies	oxidised lipids	11
PC(34:5)	34	5	GP	PC	phosphatidlycholine	14
PC(35:5)	35	5	GP	PC	phosphatidlycholine	14
PC(36:4) [+OH]	36	4	GP	OxSpecies	oxidised lipids	12
PC(36:6) (a)	36	6	GP	PC	phosphatidlycholine	14
PC(38:2)	38	2	GP	PC	phosphatidlycholine	11
PC(38:4) (b)	38	4	GP	PC	phosphatidlycholine	12
PC(38:5) (a)	38	5	GP	PC	phosphatidlycholine	12
PC(38:5) (b)	38	5	GP	PC	phosphatidlycholine	14
PC(38:6) (a)	38	6	GP	PC	phosphatidlycholine	11
PC(38:7)(c)	38	7	GP	PC	phosphatidlycholine	6
PC(39:5)(a)	39	5	GP	PC	phosphatidlycholine	6
PC(39:5)(b)	39	5	GP	PC	phosphatidlycholine	2
PC(40:7) (a)	40	7	GP	PC	phosphatidlycholine	11
PC(40:8)	40	8	GP	PC	phosphatidlycholine	6
PC(44:12)	44	12	GP	PC	phosphatidlycholine	6
PC(O-16:0/16:0)	32	0	GP	PC(O)	alkylphosphatidylcholine	15
PC(O-16:0/20:3)	36	3	GP	PC(O)	alkylphosphatidylcholine	9
PC(O-16:0/20:4)	36	4	GP	PC(O)	alkylphosphatidylcholine	15
PC(O-16:0/22:6)	38	6	GP	PC(O)	alkylphosphatidylcholine	6
PC(O-18:0/18:1)	36	1	GP	PC(O)	alkylphosphatidylcholine	15
PC(O-18:0/18:2)	36	2	GP	PC(O)	alkylphosphatidylcholine	15
PC(O-18:0/20:4)	38	4	GP	PC(O)	alkylphosphatidylcholine	15
PC(O-18:0/22:6)	40	6	GP	PC(O)	alkylphosphatidylcholine	6
PC(O-18:1/18:1)	36	2	GP	PC(O)	alkylphosphatidylcholine	15
PC(O-18:1/18:2)	36	3	GP	PC(O)	alkylphosphatidylcholine	15
PC(O-32:1)	32	1	GP	PC(O)	alkylphosphatidylcholine	2
PC(O-32:2)	32	2	GP	PC(O)	alkylphosphatidylcholine	2
PC(O-34:1)	34	1	GP	PC(O)	alkylphosphatidylcholine	15
PC(O-34:2)	34	2	GP	PC(O)	alkylphosphatidylcholine	15
PC(O-34:4)	34	4	GP	PC(O)	alkylphosphatidylcholine	9
PC(O-35:4)	35	4	GP	PC(O)	alkylphosphatidylcholine	9
PC(O-36:0)	36	0	GP	PC(O)	alkylphosphatidylcholine	8
PC(O-36:5)	36	5	GP	PC(O)	alkylphosphatidylcholine	14
PC(O-38:5)	38	5	GP	PC(O)	alkylphosphatidylcholine	15
PC(O-40:5)	40	5	GP	PC(O)	alkylphosphatidylcholine	15
PC(P-15:0/20:4) (a)	35	4	GP	PC(P)	alkenylphosphatidylcholine	9
PC(P-15:0/20:4) (b)	35	4	GP	PC(P)	alkenylphosphatidylcholine	9
PC(P-16:0/14:0)	30	0	GP	PC(P)	alkenylphosphatidylcholine	2
PC(P-16:0/16:0)	32	0	GP	PC(P)	alkenylphosphatidylcholine	15
PC(P-16:0/16:1)	32	1	GP	PC(P)	alkenylphosphatidylcholine	15
PC(P-16:0/18:0)	34	0	GP	PC(P)	alkenylphosphatidylcholine	15
PC(P-16:0/18:1)	34	1	GP	PC(P)	alkenylphosphatidylcholine	15
PC(P-16:0/18:2)	34	2	GP	PC(P)	alkenylphosphatidylcholine	15
PC(P-16:0/18:3)	34	3	GP	PC(P)	alkenylphosphatidylcholine	15
PC(P-16:0/20:4)	36	4	GP	PC(P)	alkenylphosphatidylcholine	15
PC(P-16:0/20:5)	36	5	GP	PC(P)	alkenylphosphatidylcholine	14
PC(P-16:0/22:6)	38	6	GP	PC(P)	alkenylphosphatidylcholine	6
PC(P-17:0/20:4) (a)	37	4	GP	PC(P)	alkenylphosphatidylcholine	15
PC(P-17:0/20:4) (b)	37	4	GP	PC(P)	alkenylphosphatidylcholine	15
PC(P-18:0/18:2)	36	2	GP	PC(P)	alkenylphosphatidylcholine	15
PC(P-18:0/20:4)	38	4	GP	PC(P)	alkenylphosphatidylcholine	15
PC(P-18:0/22:5)	40	5	GP	PC(P)	alkenylphosphatidylcholine	15
PC(P-18:0/22:6)	40	6	GP	PC(P)	alkenylphosphatidylcholine	6
PC(P-18:1/18:1)	36	2	GP	PC(P)	alkenylphosphatidylcholine	15
PC(P-18:1/22:6)	40	7	GP	PC(P)	alkenylphosphatidylcholine	6
PC(P-20:0/20:4)	40	4	GP	PC(P)	alkenylphosphatidylcholine	15
PC(P-35:2)(a)	35	2	GP	PC(P)	alkenylphosphatidylcholine	15
PC(P-35:2)(b)	35	2	GP	PC(P)	alkenylphosphatidylcholine	15
PC(P-36:3)	36	3	GP	PC(P)	alkenylphosphatidylcholine	15
PC(P-38:5) (a)	38	5	GP	PC(P)	alkenylphosphatidylcholine	15
PC(P-38:5) (b)	38	5	GP	PC(P)	alkenylphosphatidylcholine	15
PE(15-MHDA_18:1)	18	1	GP	PE	phosphatidylethanolamine	17
PE(15-MHDA_18:2)	18	2	GP	PE	phosphatidylethanolamine	17
PE(15-MHDA_20:4)	20	4	GP	PE	phosphatidylethanolamine	17
PE(15-MHDA_22:6)	22	6	GP	PE	phosphatidylethanolamine	6
PE(16:0_16:0)	32	0	GP	PE	phosphatidylethanolamine	17
PE(16:0_16:1)	32	1	GP	PE	phosphatidylethanolamine	17
PE(16:0_18:1)	34	1	GP	PE	phosphatidylethanolamine	17
PE(16:0_18:2)	34	2	GP	PE	phosphatidylethanolamine	17
PE(16:0_18:3) (a)	34	3	GP	PE	phosphatidylethanolamine	17
PE(16:0_18:3) (b)	34	3	GP	PE	phosphatidylethanolamine	17
PE(16:0_20:3)	36	3	GP	PE	phosphatidylethanolamine	17
PE(16:0_20:4)	36	4	GP	PE	phosphatidylethanolamine	17
PE(16:0_20:5)	36	5	GP	PE	phosphatidylethanolamine	14
PE(16:0_22:6)	38	6	GP	PE	phosphatidylethanolamine	6
PE(16:1_18:2)	34	3	GP	PE	phosphatidylethanolamine	17
PE(16:1_20:4)	36	5	GP	PE	phosphatidylethanolamine	17
PE(17:0_18:1)	35	1	GP	PE	phosphatidylethanolamine	17
PE(17:0_18:2)	35	2	GP	PE	phosphatidylethanolamine	17
PE(17:0_20:4)	37	4	GP	PE	phosphatidylethanolamine	17
PE(17:0_22:6)	39	6	GP	PE	phosphatidylethanolamine	6
PE(18:0_18:1)	36	1	GP	PE	phosphatidylethanolamine	17
PE(18:0_18:2)	36	2	GP	PE	phosphatidylethanolamine	17
PE(18:0_20:3) (a)	38	3	GP	PE	phosphatidylethanolamine	17
PE(18:0_20:3) (b)	38	3	GP	PE	phosphatidylethanolamine	17
PE(18:0_20:4)	38	4	GP	PE	phosphatidylethanolamine	17
PE(18:0_22:4)	40	4	GP	PE	phosphatidylethanolamine	17
PE(18:0_22:5) (n3)	40	5	GP	PE	phosphatidylethanolamine	17
PE(18:0_22:5) (n6)	40	5	GP	PE	phosphatidylethanolamine	17
PE(18:0_22:6)	40	6	GP	PE	phosphatidylethanolamine	6
PE(18:1_18:1)	36	2	GP	PE	phosphatidylethanolamine	17
PE(18:1_18:2)	36	3	GP	PE	phosphatidylethanolamine	17
PE(18:1_22:6) (a)	40	7	GP	PE	phosphatidylethanolamine	6
PE(18:1_22:6) (b)	40	7	GP	PE	phosphatidylethanolamine	6
PE(20:0_20:4)	40	4	GP	PE	phosphatidylethanolamine	17
PE(36:0)	36	0	GP	PE	phosphatidylethanolamine	2
PE(38:5) (a)	38	5	GP	PE	phosphatidylethanolamine	17
PE(38:5) (b)	38	5	GP	PE	phosphatidylethanolamine	17
PE(O-16:0/18:2)	34	2	GP	PE(O)	alkylphosphatidylethanolamine	9
PE(O-16:0/20:3)	36	3	GP	PE(O)	alkylphosphatidylethanolamine	9
PE(O-16:0/20:4)	36	4	GP	PE(O)	alkylphosphatidylethanolamine	9
PE(O-16:0/22:4)	38	4	GP	PE(O)	alkylphosphatidylethanolamine	9
PE(O-16:0/22:6)	38	6	GP	PE(O)	alkylphosphatidylethanolamine	6
PE(O-18:0/20:4)	38	4	GP	PE(O)	alkylphosphatidylethanolamine	9
PE(O-18:0/22:5)	40	5	GP	PE(O)	alkylphosphatidylethanolamine	9
PE(O-18:0/22:6)	40	6	GP	PE(O)	alkylphosphatidylethanolamine	6
PE(O-18:1/18:2)	36	3	GP	PE(O)	alkylphosphatidylethanolamine	9
PE(O-18:1/22:6)	40	7	GP	PE(O)	alkylphosphatidylethanolamine	6
PE(O-34:1)	34	1	GP	PE(O)	alkylphosphatidylethanolamine	9
PE(O-36:5)	36	5	GP	PE(O)	alkylphosphatidylethanolamine	14
PE(O-38:5) (a)	38	5	GP	PE(O)	alkylphosphatidylethanolamine	9
PE(O-38:5) (b)	38	5	GP	PE(O)	alkylphosphatidylethanolamine	9
PE(P-15:0/20:4) (a)	35	4	GP	PE(P)	alkenylphosphatidylethanolamine	9
PE(P-15:0/20:4) (b)	35	4	GP	PE(P)	alkenylphosphatidylethanolamine	9
PE(P-15:0/22:6) (a)	37	6	GP	PE(P)	alkenylphosphatidylethanolamine	2
PE(P-15:0/22:6) (b)	37	6	GP	PE(P)	alkenylphosphatidylethanolamine	6
PE(P-16:0/18:1)	34	1	GP	PE(P)	alkenylphosphatidylethanolamine	9
PE(P-16:0/18:2)	34	2	GP	PE(P)	alkenylphosphatidylethanolamine	9
PE(P-16:0/18:3)	34	3	GP	PE(P)	alkenylphosphatidylethanolamine	9
PE(P-16:0/20:3) (a)	36	3	GP	PE(P)	alkenylphosphatidylethanolamine	9
PE(P-16:0/20:3) (b)	36	3	GP	PE(P)	alkenylphosphatidylethanolamine	9
PE(P-16:0/20:4)	36	4	GP	PE(P)	alkenylphosphatidylethanolamine	9
PE(P-16:0/20:5)	36	5	GP	PE(P)	alkenylphosphatidylethanolamine	14
PE(P-16:0/22:4)	38	4	GP	PE(P)	alkenylphosphatidylethanolamine	9
PE(P-16:0/22:5) (n3)	38	5	GP	PE(P)	alkenylphosphatidylethanolamine	9
PE(P-16:0/22:5) (n6)	38	5	GP	PE(P)	alkenylphosphatidylethanolamine	9
PE(P-16:0/22:6)	38	6	GP	PE(P)	alkenylphosphatidylethanolamine	6
PE(P-17:0/20:4) (a)	37	4	GP	PE(P)	alkenylphosphatidylethanolamine	9
PE(P-17:0/20:4) (b)	37	4	GP	PE(P)	alkenylphosphatidylethanolamine	9
PE(P-17:0/22:6) (a)	39	6	GP	PE(P)	alkenylphosphatidylethanolamine	6
PE(P-17:0/22:6) (b)	39	6	GP	PE(P)	alkenylphosphatidylethanolamine	6
PE(P-18:0/18:1)	36	1	GP	PE(P)	alkenylphosphatidylethanolamine	9
PE(P-18:0/18:2)	36	2	GP	PE(P)	alkenylphosphatidylethanolamine	9
PE(P-18:0/18:3)	36	3	GP	PE(P)	alkenylphosphatidylethanolamine	9
PE(P-18:0/20:3) (a)	38	3	GP	PE(P)	alkenylphosphatidylethanolamine	9
PE(P-18:0/20:3) (b)	38	3	GP	PE(P)	alkenylphosphatidylethanolamine	9
PE(P-18:0/20:4)	38	4	GP	PE(P)	alkenylphosphatidylethanolamine	9
PE(P-18:0/20:5)	38	5	GP	PE(P)	alkenylphosphatidylethanolamine	14
PE(P-18:0/22:4)	40	4	GP	PE(P)	alkenylphosphatidylethanolamine	9
PE(P-18:0/22:5) (n3)	40	5	GP	PE(P)	alkenylphosphatidylethanolamine	9
PE(P-18:0/22:5) (n6)	40	5	GP	PE(P)	alkenylphosphatidylethanolamine	9
PE(P-18:0/22:6)	40	6	GP	PE(P)	alkenylphosphatidylethanolamine	6
PE(P-18:1/18:1) (a)	36	2	GP	PE(P)	alkenylphosphatidylethanolamine	9
PE(P-18:1/18:1) (b)	36	2	GP	PE(P)	alkenylphosphatidylethanolamine	9
PE(P-18:1/18:2) (a)	36	3	GP	PE(P)	alkenylphosphatidylethanolamine	9
PE(P-18:1/18:2) (b)	36	3	GP	PE(P)	alkenylphosphatidylethanolamine	9
PE(P-18:1/18:3)	36	4	GP	PE(P)	alkenylphosphatidylethanolamine	9
PE(P-18:1/20:3) (a)	38	4	GP	PE(P)	alkenylphosphatidylethanolamine	9
PE(P-18:1/20:3) (b)	38	4	GP	PE(P)	alkenylphosphatidylethanolamine	9
PE(P-18:1/20:4) (a)	38	5	GP	PE(P)	alkenylphosphatidylethanolamine	9
PE(P-18:1/20:4) (b)	38	5	GP	PE(P)	alkenylphosphatidylethanolamine	9
PE(P-18:1/20:5) (a)	38	6	GP	PE(P)	alkenylphosphatidylethanolamine	14
PE(P-18:1/20:5) (b)	38	6	GP	PE(P)	alkenylphosphatidylethanolamine	14
PE(P-18:1/22:4)	40	5	GP	PE(P)	alkenylphosphatidylethanolamine	9
PE(P-18:1/22:5) (a)	40	6	GP	PE(P)	alkenylphosphatidylethanolamine	9
PE(P-18:1/22:5) (b)	40	6	GP	PE(P)	alkenylphosphatidylethanolamine	9
PE(P-18:1/22:6) (a)	40	7	GP	PE(P)	alkenylphosphatidylethanolamine	6
PE(P-18:1/22:6) (b)	40	7	GP	PE(P)	alkenylphosphatidylethanolamine	6
PE(P-19:0/20:4) (a)	39	4	GP	PE(P)	alkenylphosphatidylethanolamine	9
PE(P-19:0/20:4) (b)	39	4	GP	PE(P)	alkenylphosphatidylethanolamine	9
PE(P-20:0/18:1)	38	1	GP	PE(P)	alkenylphosphatidylethanolamine	9
PE(P-20:0/18:2)	38	2	GP	PE(P)	alkenylphosphatidylethanolamine	8
PE(P-20:0/20:4)	40	4	GP	PE(P)	alkenylphosphatidylethanolamine	9
PE(P-20:0/22:6)	42	6	GP	PE(P)	alkenylphosphatidylethanolamine	6
PE(P-20:1/20:4)	40	5	GP	PE(P)	alkenylphosphatidylethanolamine	9
PE(P-20:1/22:6)	42	7	GP	PE(P)	alkenylphosphatidylethanolamine	6
PG(34:1)	34	1	GP	PG	phosphatidylglycerol	17
PG(36:1)	36	1	GP	PG	phosphatidylglycerol	19
PG(36:2)	36	2	GP	PG	phosphatidylglycerol	19
PI (38:5) (b)	38	5	GP	PI	phosphatidylinositol	11
PI(15-MHDA_18:1)/PI(17:0_18:1)	18	1	GP	PI	phosphatidylinositol	11
PI(15-MHDA_18:2)/PI(17:0_18:2)	18	2	GP	PI	phosphatidylinositol	11
PI(15-MHDA_20:4)/PI(17:0_20:4)	20	4	GP	PI	phosphatidylinositol	11
PI(16:0/16:0)	32	0	GP	PI	phosphatidylinositol	11
PI(16:0_16:1)	32	1	GP	PI	phosphatidylinositol	11
PI(16:0_20:3) (a)	36	3	GP	PI	phosphatidylinositol	11
PI(16:0_20:3) (b)	36	3	GP	PI	phosphatidylinositol	11
PI(16:0_20:4)	36	4	GP	PI	phosphatidylinositol	11
PI(18:0_18:1)	36	1	GP	PI	phosphatidylinositol	11
PI(18:0_20:2)	38	2	GP	PI	phosphatidylinositol	11
PI(18:0_20:3) (a)	38	3	GP	PI	phosphatidylinositol	2
PI(18:0_20:3) (b)	38	3	GP	PI	phosphatidylinositol	11
PI(18:0_20:4)	38	4	GP	PI	phosphatidylinositol	11
PI(18:0_22:4)	40	4	GP	PI	phosphatidylinositol	11
PI(18:0_22:5) (n3)	40	5	GP	PI	phosphatidylinositol	11
PI(18:0_22:5) (n6)	40	5	GP	PI	phosphatidylinositol	11
PI(18:0_22:6)	40	6	GP	PI	phosphatidylinositol	6
PI(18:1_18:2)	36	3	GP	PI	phosphatidylinositol	8
PI(20:0_20:4)	40	4	GP	PI	phosphatidylinositol	2
PI(34:0)	34	0	GP	PI	phosphatidylinositol	11
PI(34:1)	34	1	GP	PI	phosphatidylinositol	11
PI(36:2)	36	2	GP	PI	phosphatidylinositol	11
PI(37:6)	37	6	GP	PI	phosphatidylinositol	2
PI(38:5) (a)	38	5	GP	PI	phosphatidylinositol	11
PI(38:6)	38	6	GP	PI	phosphatidylinositol	6
PI(39:6)	39	6	GP	PI	phosphatidylinositol	6
PIP1(38:4)	38	4	GP	PIP1	phosphatidylinositol monophosphate	2
PS(36:1)	36	1	GP	PS	phosphatidylserine	1
PS(36:2)	36	2	GP	PS	phosphatidylserine	1
PS(38:3)	38	3	GP	PS	phosphatidylserine	1
PS(38:4)	38	4	GP	PS	phosphatidylserine	1
PS(40:5)	40	5	GP	PS	phosphatidylserine	1
PS(40:6)	40	6	GP	PS	phosphatidylserine	1
S1P(d16:1)	16	1	SP	S1P	sphingosine-1-phosphate	1
S1P(d18:0)	18	0	SP	S1P	sphingosine-1-phosphate	1
S1P(d18:1)	18	1	SP	S1P	sphingosine-1-phosphate	1
S1P(d18:2)	18	2	SP	S1P	sphingosine-1-phosphate	1
SHexCer (d18:1/16:0(OH))	34	1	SP	SHexCer	sulfatide	8
SHexCer (d18:1/16:0)	34	1	SP	SHexCer	sulfatide	8
SHexCer (d18:1/24:0(OH))	42	1	SP	SHexCer	sulfatide	8
SHexCer (d18:1/24:0)	42	1	SP	SHexCer	sulfatide	8
SHexCer (d18:1/24:1(OH))	42	2	SP	SHexCer	sulfatide	8
SHexCer (d18:1/24:1)	42	2	SP	SHexCer	sulfatide	8
SM(34:3)	34	3	SP	SM	sphingomyelin	10
SM(35:2) (b)	35	2	SP	SM	sphingomyelin	10
SM(37:1)	37	1	SP	SM	sphingomyelin	10
SM(37:2)	37	2	SP	SM	sphingomyelin	10
SM(38:3) (a)	38	3	SP	SM	sphingomyelin	10
SM(38:3) (b)	38	3	SP	SM	sphingomyelin	10
SM(40:3) (a)	40	3	SP	SM	sphingomyelin	10
SM(40:3) (b)	40	3	SP	SM	sphingomyelin	10
SM(41:0)	41	0	SP	SM	sphingomyelin	4
SM(41:1) (a)	41	1	SP	SM	sphingomyelin	4
SM(43:1)	43	1	SP	SM	sphingomyelin	4
SM(43:2) (b)	43	2	SP	SM	sphingomyelin	10
SM(43:2) (c)	43	2	SP	SM	sphingomyelin	10
SM(44:1)	44	1	SP	SM	sphingomyelin	4
SM(44:2)	44	2	SP	SM	sphingomyelin	10
SM(44:3)	44	3	SP	SM	sphingomyelin	8
SM(d16:1/19:0)	35	1	SP	SM	sphingomyelin	10
SM(d16:1/23:0)/SM(d17:1/22:0)	39	1	SP	SM	sphingomyelin	10
SM(d16:1/24:1)	40	2	SP	SM	sphingomyelin	10
SM(d17:1/14:0)	31	1	SP	SM	sphingomyelin	10
SM(d17:1/16:0)	33	1	SP	SM	sphingomyelin	10
SM(d17:1/24:1)	41	2	SP	SM	sphingomyelin	10
SM(d18:0/14:0)	32	0	SP	SM	sphingomyelin	10
SM(d18:0/16:0)	34	0	SP	SM	sphingomyelin	8
SM(d18:0/22:0)	40	0	SP	SM	sphingomyelin	4
SM(d18:1/14:0)/SM(d16:1/16:0)	32	1	SP	SM	sphingomyelin	10
SM(d18:1/16:0)	34	1	SP	SM	sphingomyelin	10
SM(d18:1/17:0)/SM(d17:1/18:0)	35	1	SP	SM	sphingomyelin	10
SM(d18:1/18:0)/SM(d16:1/20:0)	36	1	SP	SM	sphingomyelin	10
SM(d18:1/20:0)/SM(d16:1/22:0)	38	1	SP	SM	sphingomyelin	10
SM(d18:1/22:0)/SM(d16:1/24:0)	40	1	SP	SM	sphingomyelin	10
SM(d18:1/23:0)/SM(d17:1/24:0)	41	1	SP	SM	sphingomyelin	10
SM(d18:1/24:0)	42	1	SP	SM	sphingomyelin	8
SM(d18:1/24:1)	42	2	SP	SM	sphingomyelin	10
SM(d18:2/14:0)	32	2	SP	SM	sphingomyelin	10
SM(d18:2/16:0)	34	2	SP	SM	sphingomyelin	10
SM(d18:2/17:0)	35	2	SP	SM	sphingomyelin	10
SM(d18:2/18:0)	36	2	SP	SM	sphingomyelin	10
SM(d18:2/18:1)	36	3	SP	SM	sphingomyelin	10
SM(d18:2/20:0)	38	2	SP	SM	sphingomyelin	10
SM(d18:2/22:0)	40	2	SP	SM	sphingomyelin	10
SM(d18:2/23:0)	41	2	SP	SM	sphingomyelin	10
SM(d18:2/24:0)	42	2	SP	SM	sphingomyelin	8
SM(d19:1/24:1)	43	2	SP	SM	sphingomyelin	4
Sph(d18:1)	18	1	SP	Sph	sphingosine	1
Sph(d18:2)	18	2	SP	Sph	sphingosine	2
TG(48:0) [NL-16:0]	48	0	GL	TG [NL]	triacylglycerol (neutral loss, for associations)	24
TG(48:0) [NL-18:0]	48	0	GL	TG [NL]	triacylglycerol (neutral loss, for associations)	24
TG(48:0) [SIM]	48	0	GL	TG (SIM)	triacylglycerol (SIM, for sum class information)	NA
TG(48:1) [NL-16:1]	48	1	GL	TG [NL]	triacylglycerol (neutral loss, for associations)	24
TG(48:1) [NL-18:1]	48	1	GL	TG [NL]	triacylglycerol (neutral loss, for associations)	24
TG(48:1) [SIM]	48	1	GL	TG (SIM)	triacylglycerol (SIM, for sum class information)	NA
TG(48:2) [NL-14:0]	48	2	GL	TG [NL]	triacylglycerol (neutral loss, for associations)	24
TG(48:2) [NL-14:1]	48	2	GL	TG [NL]	triacylglycerol (neutral loss, for associations)	24
TG(48:2) [NL-16:1]	48	2	GL	TG [NL]	triacylglycerol (neutral loss, for associations)	24
TG(48:2) [NL-18:2]	48	2	GL	TG [NL]	triacylglycerol (neutral loss, for associations)	24
TG(48:2) [SIM]	48	2	GL	TG (SIM)	triacylglycerol (SIM, for sum class information)	NA
TG(48:3) [NL-14:0]	48	3	GL	TG [NL]	triacylglycerol (neutral loss, for associations)	24
TG(48:3) [NL-16:1]	48	3	GL	TG [NL]	triacylglycerol (neutral loss, for associations)	24
TG(48:3) [NL-18:3]	48	3	GL	TG [NL]	triacylglycerol (neutral loss, for associations)	24
TG(48:3) [SIM]	48	3	GL	TG (SIM)	triacylglycerol (SIM, for sum class information)	NA
TG(49:1) [NL-16:1]	49	1	GL	TG [NL]	triacylglycerol (neutral loss, for associations)	24
TG(49:1) [NL-17:1]	49	1	GL	TG [NL]	triacylglycerol (neutral loss, for associations)	24
TG(50:0) [NL-18:0]	50	0	GL	TG [NL]	triacylglycerol (neutral loss, for associations)	24
TG(50:0) [SIM]	50	0	GL	TG (SIM)	triacylglycerol (SIM, for sum class information)	NA
TG(50:1) [NL-14:0]	50	1	GL	TG [NL]	triacylglycerol (neutral loss, for associations)	24
TG(50:1) [NL-16:0]	50	1	GL	TG [NL]	triacylglycerol (neutral loss, for associations)	24
TG(50:1) [NL-18:1]	50	1	GL	TG [NL]	triacylglycerol (neutral loss, for associations)	24
TG(50:1) [SIM]	50	1	GL	TG (SIM)	triacylglycerol (SIM, for sum class information)	NA
TG(50:2) [NL-14:0]	50	2	GL	TG [NL]	triacylglycerol (neutral loss, for associations)	24
TG(50:2) [NL-16:1]	50	2	GL	TG [NL]	triacylglycerol (neutral loss, for associations)	24
TG(50:2) [NL-18:1]	50	2	GL	TG [NL]	triacylglycerol (neutral loss, for associations)	24
TG(50:2) [NL-18:2]	50	2	GL	TG [NL]	triacylglycerol (neutral loss, for associations)	24
TG(50:2) [SIM]	50	2	GL	TG (SIM)	triacylglycerol (SIM, for sum class information)	NA
TG(50:3) [NL-14:0]	50	3	GL	TG [NL]	triacylglycerol (neutral loss, for associations)	19
TG(50:3) [NL-14:1]	50	3	GL	TG [NL]	triacylglycerol (neutral loss, for associations)	24
TG(50:3) [NL-16:1]	50	3	GL	TG [NL]	triacylglycerol (neutral loss, for associations)	24
TG(50:3) [NL-18:2]	50	3	GL	TG [NL]	triacylglycerol (neutral loss, for associations)	24
TG(50:3) [NL-18:3]	50	3	GL	TG [NL]	triacylglycerol (neutral loss, for associations)	24
TG(50:3) [SIM]	50	3	GL	TG (SIM)	triacylglycerol (SIM, for sum class information)	NA
TG(50:4) [NL-14:0]	50	4	GL	TG [NL]	triacylglycerol (neutral loss, for associations)	19
TG(50:4) [NL-18:3]	50	4	GL	TG [NL]	triacylglycerol (neutral loss, for associations)	24
TG(50:4) [NL-20:4]	50	4	GL	TG [NL]	triacylglycerol (neutral loss, for associations)	24
TG(50:4) [SIM]	50	4	GL	TG (SIM)	triacylglycerol (SIM, for sum class information)	NA
TG(51:0) [NL-16:0]	51	0	GL	TG [NL]	triacylglycerol (neutral loss, for associations)	24
TG(51:1) [NL-17:0]	51	1	GL	TG [NL]	triacylglycerol (neutral loss, for associations)	24
TG(51:1) [SIM]	51	1	GL	TG (SIM)	triacylglycerol (SIM, for sum class information)	NA
TG(51:2) [NL-15:0]	51	2	GL	TG [NL]	triacylglycerol (neutral loss, for associations)	19
TG(51:2) [NL-17:0]	51	2	GL	TG [NL]	triacylglycerol (neutral loss, for associations)	24
TG(51:2) [NL-17:1]	51	2	GL	TG [NL]	triacylglycerol (neutral loss, for associations)	24
TG(51:2) [SIM]	51	2	GL	TG (SIM)	triacylglycerol (SIM, for sum class information)	NA
TG(52:1) [NL-18:0]	52	1	GL	TG [NL]	triacylglycerol (neutral loss, for associations)	24
TG(52:1) [NL-18:1]	52	1	GL	TG [NL]	triacylglycerol (neutral loss, for associations)	24
TG(52:1) [SIM]	52	1	GL	TG (SIM)	triacylglycerol (SIM, for sum class information)	NA
TG(52:2) [NL-16:0]	52	2	GL	TG [NL]	triacylglycerol (neutral loss, for associations)	19
TG(52:2) [NL-18:2]	52	2	GL	TG [NL]	triacylglycerol (neutral loss, for associations)	24
TG(52:2) [SIM]	52	2	GL	TG (SIM)	triacylglycerol (SIM, for sum class information)	NA
TG(52:3) [NL-16:1]	52	3	GL	TG [NL]	triacylglycerol (neutral loss, for associations)	19
TG(52:3) [NL-18:2]	52	3	GL	TG [NL]	triacylglycerol (neutral loss, for associations)	19
TG(52:3) [SIM]	52	3	GL	TG (SIM)	triacylglycerol (SIM, for sum class information)	NA
TG(52:4) [NL-16:1]	52	4	GL	TG [NL]	triacylglycerol (neutral loss, for associations)	19
TG(52:4) [NL-18:2]	52	4	GL	TG [NL]	triacylglycerol (neutral loss, for associations)	19
TG(52:4) [NL-18:3]	52	4	GL	TG [NL]	triacylglycerol (neutral loss, for associations)	19
TG(52:4) [SIM]	52	4	GL	TG (SIM)	triacylglycerol (SIM, for sum class information)	NA
TG(52:5) [NL-18:3]	52	5	GL	TG [NL]	triacylglycerol (neutral loss, for associations)	19
TG(52:5) [NL-20:4]	52	5	GL	TG [NL]	triacylglycerol (neutral loss, for associations)	24
TG(52:5) [NL-20:5]	52	5	GL	TG [NL]	triacylglycerol (neutral loss, for associations)	14
TG(52:5) [SIM]	52	5	GL	TG (SIM)	triacylglycerol (SIM, for sum class information)	NA
TG(53:2) [NL-17:1]	53	2	GL	TG [NL]	triacylglycerol (neutral loss, for associations)	24
TG(53:2) [NL-18:1]	53	2	GL	TG [NL]	triacylglycerol (neutral loss, for associations)	19
TG(53:2) [SIM]	53	2	GL	TG (SIM)	triacylglycerol (SIM, for sum class information)	NA
TG(54:0) [NL-18:0]	54	0	GL	TG [NL]	triacylglycerol (neutral loss, for associations)	24
TG(54:0) [SIM]	54	0	GL	TG (SIM)	triacylglycerol (SIM, for sum class information)	NA
TG(54:1) [NL-18:1]	54	1	GL	TG [NL]	triacylglycerol (neutral loss, for associations)	24
TG(54:1) [SIM]	54	1	GL	TG (SIM)	triacylglycerol (SIM, for sum class information)	NA
TG(54:2) [NL-18:0]	54	2	GL	TG [NL]	triacylglycerol (neutral loss, for associations)	19
TG(54:2) [NL-20:1]	54	2	GL	TG [NL]	triacylglycerol (neutral loss, for associations)	24
TG(54:2) [SIM]	54	2	GL	TG (SIM)	triacylglycerol (SIM, for sum class information)	NA
TG(54:3) [NL-18:1]	54	3	GL	TG [NL]	triacylglycerol (neutral loss, for associations)	19
TG(54:3) [NL-18:2]	54	3	GL	TG [NL]	triacylglycerol (neutral loss, for associations)	19
TG(54:3) [SIM]	54	3	GL	TG (SIM)	triacylglycerol (SIM, for sum class information)	NA
TG(54:4) [NL-18:2]	54	4	GL	TG [NL]	triacylglycerol (neutral loss, for associations)	19
TG(54:4) [NL-20:3]	54	4	GL	TG [NL]	triacylglycerol (neutral loss, for associations)	24
TG(54:4) [SIM]	54	4	GL	TG (SIM)	triacylglycerol (SIM, for sum class information)	NA
TG(54:5) [NL-18:3]	54	5	GL	TG [NL]	triacylglycerol (neutral loss, for associations)	19
TG(54:5) [NL-20:4]	54	5	GL	TG [NL]	triacylglycerol (neutral loss, for associations)	12
TG(54:5) [SIM]	54	5	GL	TG (SIM)	triacylglycerol (SIM, for sum class information)	NA
TG(54:6) [NL-18:3]	54	6	GL	TG [NL]	triacylglycerol (neutral loss, for associations)	19
TG(54:6) [NL-20:4]	54	6	GL	TG [NL]	triacylglycerol (neutral loss, for associations)	19
TG(54:6) [NL-20:5]	54	6	GL	TG [NL]	triacylglycerol (neutral loss, for associations)	14
TG(54:6) [NL-22:6]	54	6	GL	TG [NL]	triacylglycerol (neutral loss, for associations)	6
TG(54:6) [SIM]	54	6	GL	TG (SIM)	triacylglycerol (SIM, for sum class information)	NA
TG(54:7) [NL-20:5]	54	7	GL	TG [NL]	triacylglycerol (neutral loss, for associations)	14
TG(54:7) [NL-22:6]	54	7	GL	TG [NL]	triacylglycerol (neutral loss, for associations)	6
TG(54:7) [SIM]	54	7	GL	TG (SIM)	triacylglycerol (SIM, for sum class information)	NA
TG(56:6) [NL-20:4]	56	6	GL	TG [NL]	triacylglycerol (neutral loss, for associations)	12
TG(56:6) [NL-22:5]	56	6	GL	TG [NL]	triacylglycerol (neutral loss, for associations)	19
TG(56:6) [SIM]	56	6	GL	TG (SIM)	triacylglycerol (SIM, for sum class information)	NA
TG(56:7) [NL-20:4]	56	7	GL	TG [NL]	triacylglycerol (neutral loss, for associations)	12
TG(56:7) [NL-20:5]	56	7	GL	TG [NL]	triacylglycerol (neutral loss, for associations)	14
TG(56:7) [NL-22:5]	56	7	GL	TG [NL]	triacylglycerol (neutral loss, for associations)	19
TG(56:7) [NL-22:6]	56	7	GL	TG [NL]	triacylglycerol (neutral loss, for associations)	6
TG(56:7) [SIM]	56	7	GL	TG (SIM)	triacylglycerol (SIM, for sum class information)	NA
TG(56:8) [NL-20:4]	56	8	GL	TG [NL]	triacylglycerol (neutral loss, for associations)	12
TG(56:8) [NL-20:5]	56	8	GL	TG [NL]	triacylglycerol (neutral loss, for associations)	14
TG(56:8) [NL-22:6]	56	8	GL	TG [NL]	triacylglycerol (neutral loss, for associations)	6
TG(56:8) [SIM]	56	8	GL	TG (SIM)	triacylglycerol (SIM, for sum class information)	NA
TG(56:9) [NL-22:6]	56	9	GL	TG [NL]	triacylglycerol (neutral loss, for associations)	6
TG(56:9) [SIM]	56	9	GL	TG (SIM)	triacylglycerol (SIM, for sum class information)	NA
TG(58:10) [NL-22:6]	58	10	GL	TG [NL]	triacylglycerol (neutral loss, for associations)	6
TG(58:10) [SIM]	58	10	GL	TG (SIM)	triacylglycerol (SIM, for sum class information)	NA
TG(58:8) [NL-22:6]	58	8	GL	TG [NL]	triacylglycerol (neutral loss, for associations)	6
TG(58:8) [SIM]	58	8	GL	TG (SIM)	triacylglycerol (SIM, for sum class information)	NA
TG(58:9) [NL-22:6]	58	9	GL	TG [NL]	triacylglycerol (neutral loss, for associations)	6
TG(58:9) [SIM]	58	9	GL	TG (SIM)	triacylglycerol (SIM, for sum class information)	NA
TG(O-50:1) [NL-15:0]	50	1	GL	TG(O) [NL]	alkyldiacylglycerol (neutral loss, for associations)	25
TG(O-50:1) [NL-16:0]	50	1	GL	TG(O) [NL]	alkyldiacylglycerol (neutral loss, for associations)	25
TG(O-50:1) [NL-17:1]	50	1	GL	TG(O) [NL]	alkyldiacylglycerol (neutral loss, for associations)	25
TG(O-50:1) [NL-18:1]	50	1	GL	TG(O) [NL]	alkyldiacylglycerol (neutral loss, for associations)	25
TG(O-50:2) [NL-18:1]	50	2	GL	TG(O) [NL]	alkyldiacylglycerol (neutral loss, for associations)	25
TG(O-50:2) [NL-18:2]	50	2	GL	TG(O) [NL]	alkyldiacylglycerol (neutral loss, for associations)	25
TG(O-50:3) [NL-18:2]	50	3	GL	TG(O) [NL]	alkyldiacylglycerol (neutral loss, for associations)	2
TG(O-52:0) [NL-16:0]	52	0	GL	TG(O) [NL]	alkyldiacylglycerol (neutral loss, for associations)	25
TG(O-52:1) [NL-16:0]	52	1	GL	TG(O) [NL]	alkyldiacylglycerol (neutral loss, for associations)	25
TG(O-52:1) [NL-18:1]	52	1	GL	TG(O) [NL]	alkyldiacylglycerol (neutral loss, for associations)	25
TG(O-52:2) [NL-16:0]	52	2	GL	TG(O) [NL]	alkyldiacylglycerol (neutral loss, for associations)	25
TG(O-52:2) [NL-17:1]	52	2	GL	TG(O) [NL]	alkyldiacylglycerol (neutral loss, for associations)	25
TG(O-52:2) [NL-18:1]	52	2	GL	TG(O) [NL]	alkyldiacylglycerol (neutral loss, for associations)	25
TG(O-54:2) [NL-17:1]	54	2	GL	TG(O) [NL]	alkyldiacylglycerol (neutral loss, for associations)	25
TG(O-54:2) [NL-18:1]	54	2	GL	TG(O) [NL]	alkyldiacylglycerol (neutral loss, for associations)	25
TG(O-54:3) [NL-17:1]	54	3	GL	TG(O) [NL]	alkyldiacylglycerol (neutral loss, for associations)	25
TG(O-54:3) [NL-18:1]	54	3	GL	TG(O) [NL]	alkyldiacylglycerol (neutral loss, for associations)	25
TG(O-54:4) [NL-17:1]	54	4	GL	TG(O) [NL]	alkyldiacylglycerol (neutral loss, for associations)	25
TG(O-54:4) [NL-18:2]	54	4	GL	TG(O) [NL]	alkyldiacylglycerol (neutral loss, for associations)	25
Ubiquinone	56	3	PR	Ubiquinone	Ubiquinone	1
Abbrevations: FA, fatty acyls; GL, glycerolipids; GP, glycerophospholipids; PR, prenol lipids; SP, sphingolipids; ST, sterol lipids. aThe lipid naming convention used here follows the guidelines established by the Lipid Maps Consortium. Glycerophospholipids typically contain two fatty acid chains and in the absence of detailed characterisation are expressed as the sum composition of carbon atoms …

## Sheet: Table S2
Table S2. Distribution of lipidomic profiles and CSVD imaging dataset across follow-up time points
Time intervals (month)	Participants, No.
	Lipidomicsa	CMBsb	WMHsc	Lacunesd	CSVD burdene
m0/baseline	1161	578	650	1125	546
m06	123	465	542	973	398
m12	911	476	563	890	327
m18	89	1	0	266	0
m24	891	427	514	624	187
m30	0	2	0	1	0
m36	207	83	103	375	32
m42	0	2	0	1	0
m48	158	226	247	362	153
m54	0	10	0	1	0
m60	147	49	22	148	10
m66	0	53	0	0	0
m72	125	79	7	164	5
m78	0	42	0	0	0
m84	85	45	0	99	0
m90	0	55	0	1	0
m96	36	49	0	23	0
m102	0	31	0	0	0
m108	10	18	0	29	0
m114	0	21	0	0	0
m120	3	22	0	26	0
Abbreviations: CMBs, cerebral microbleeds; CSVD, cerebral small vessel disease; WMHs, white matter hyperintensities. a1,155 individuals had available follow-up lipidomic data, with a mean follow-up duration of 2.85 years (range: 0.47–10.12 years). b567 individuals had available follow-up CMBs data, with a mean follow-up duration of 4.45 years (range: 0.23–11.98 years). c643 individuals had availa…

## Sheet: Table S3
Table S3. Comparison of baseline lipid species concentrations between absence and presence of CSVD imaging markers using 2-sample t-tests.
Lipid species	CMBs (absence vs. presence)				WMHs (absence vs. presence)				Lacunes (absence vs. presence)				CSVD (absence vs. presence)
	FC	log2(FC)	P value	FDR P	FC	log2(FC)	P value	FDR P	FC	log2(FC)	P value	FDR P	FC	log2(FC)	P value	FDR P
AC(12:0)	1.0862	0.11922	0.16052	0.756862	1.0699	0.09752	0.58787	0.744977	1.034	0.048188	0.86777	0.939197	1.0831	0.11513	0.36194	0.570722
AC(12:1)	1.0573	0.080395	0.15638	0.755669	1.0757	0.1053	0.31733	0.519639	1.0038	0.0055015	0.94398	0.977927	1.0551	0.077328	0.24775	0.465075
AC(13:0)	0.91617	-0.12631	0.4663	0.909528	0.98693	-0.01898	0.49486	0.679813	1.0728	0.10136	0.141	0.509426	0.91972	-0.12074	0.19662	0.398023
AC(14:0)	1.0488	0.068781	0.34057	0.858679	1.0289	0.041116	0.88574	0.939687	1.0411	0.05809	0.56314	0.81936	1.0489	0.068914	0.4755	0.664458
AC(14:0)-OH	1.0552	0.077468	0.17835	0.764214	1.0391	0.055354	0.69565	0.817962	1.0361	0.051204	0.4816	0.769122	1.0461	0.064992	0.28363	0.505807
AC(14:1)	1.0381	0.054014	0.28434	0.831917	1.0585	0.08206	0.60652	0.758403	0.99882	-0.0016991	0.53223	0.796467	1.0419	0.059253	0.57832	0.744264
AC(14:1)-OH	1.0552	0.077543	0.1278	0.710957	1.0749	0.10424	0.33117	0.528883	1.0299	0.042521	0.59308	0.838145	1.0472	0.066576	0.30599	0.517351
AC(14:2)	1.0154	0.021986	0.43115	0.898251	1.0643	0.0899	0.43764	0.627955	0.95158	-0.07161	0.45386	0.737142	1.0278	0.039597	0.66276	0.813782
AC(15:0) (a)	1.0001	0.00020177	0.92393	0.988605	1.0124	0.017775	0.95709	0.973995	1.1136	0.1552	0.032411	0.40149	1.0186	0.026548	0.93956	0.967992
AC(15:0) (b)	1.048	0.0677	0.24928	0.804788	1.032	0.045455	0.4439	0.632201	1.1037	0.1423	0.013339	0.364076	1.0376	0.053199	0.42773	0.633142
AC(16:0)	1.0322	0.045712	0.35111	0.870799	1.0106	0.015248	0.79439	0.883798	1.0429	0.060585	0.17349	0.526089	1.022	0.031429	0.50769	0.696447
AC(16:0)-OH	1.0374	0.052981	0.63989	0.927931	1.0026	0.0037869	0.65763	0.802223	1.0401	0.056683	0.44953	0.736391	1.0165	0.02357	0.93542	0.96589
AC(16:1)	1.0358	0.050783	0.2807	0.831917	1.0092	0.013201	0.98837	0.989691	1.0114	0.016369	0.7312	0.90824	1.0322	0.045698	0.55495	0.727947
AC(16:1)-OH	1.0335	0.047518	0.3024	0.84514	1.0212	0.03027	0.83363	0.911517	1.0203	0.029014	0.80142	0.927764	1.0273	0.038861	0.54553	0.722858
AC(17:0) (a)	1.03	0.042632	0.43118	0.898251	1.0351	0.049808	0.56968	0.729385	1.054	0.075868	0.16651	0.523548	1.0239	0.034088	0.64613	0.801244
AC(17:0) (b)	1.0239	0.03409	0.57901	0.91979	1.0252	0.035959	0.53018	0.699128	1.0297	0.042219	0.2547	0.576345	1.0086	0.0124	0.94887	0.971288
AC(18:0)	0.99275	-0.010501	0.63184	0.925709	1.0286	0.040689	0.47559	0.660885	1.0011	0.001598	0.81592	0.929899	0.99124	-0.012693	0.7186	0.844621
AC(18:0)-OH	1.0577	0.080972	0.16617	0.758351	0.99562	-0.0063388	0.9094	0.948664	1.0614	0.085904	0.1678	0.523676	1.0332	0.047138	0.39428	0.599955
AC(18:1)	1.0564	0.079162	0.095157	0.698261	0.99925	-0.0010759	0.9517	0.971894	1.0272	0.038774	0.63514	0.866648	1.0242	0.034554	0.57044	0.739203
AC(18:1)-OH	1.0538	0.075577	0.1547	0.755669	1.009	0.012952	0.9064	0.946926	1.024	0.034272	0.87591	0.939197	1.0313	0.044474	0.52527	0.706333
AC(18:2)	0.99555	-0.0064291	0.8279	0.970088	0.95496	-0.066495	0.27415	0.474223	0.97505	-0.036447	0.57257	0.81999	0.96979	-0.044255	0.2986	0.514602
AC(18:3)	0.96602	-0.049877	0.19229	0.764214	0.97316	-0.039254	0.43333	0.625954	0.94981	-0.074288	0.29178	0.611188	0.95405	-0.067858	0.064955	0.208804
AC(20:3) (a)	1.0202	0.028825	0.67421	0.945662	1.0327	0.046374	0.70653	0.825137	1.1101	0.15075	0.014123	0.364076	1.0411	0.058174	0.35149	0.558497
AC(20:3) (b)	1.0388	0.054892	0.32064	0.856357	0.9512	-0.072174	0.040467	0.131211	1.0538	0.075542	0.1563	0.515299	1.0184	0.02626	0.73459	0.855689
AC(20:3)-OH	1.0152	0.0217	0.78023	0.967772	1.007	0.010042	0.80785	0.891134	0.96992	-0.044056	0.67362	0.87111	0.97779	-0.032406	0.39138	0.597034
AC(20:4)	1.058	0.081403	0.35427	0.871004	1.0098	0.01409	0.92352	0.95541	1.0746	0.10383	0.11443	0.486684	1.0394	0.055714	0.54152	0.722185
AC(20:5)	0.9464	-0.079474	0.42705	0.898251	0.95831	-0.061431	0.45672	0.642805	1.1161	0.15846	0.20165	0.540323	0.90783	-0.1395	0.06155	0.203987
AC(22:5)	0.98003	-0.029096	0.70621	0.965486	0.96424	-0.052534	0.27274	0.4735	1.1236	0.16815	0.036845	0.40149	0.96367	-0.053382	0.25298	0.471348
AC(22:5)-OH	0.95386	-0.068146	0.45128	0.898251	0.94538	-0.081037	0.22473	0.41206	1.1037	0.14234	0.19596	0.538155	0.90987	-0.13626	0.058253	0.198325
AC(22:6)	0.97489	-0.036692	0.38416	0.877243	0.93613	-0.095221	0.25777	0.452154	1.1199	0.16338	0.087488	0.463013	0.92457	-0.11314	0.055716	0.190554
AC(24:0)	1.0475	0.066949	0.23704	0.799492	1.0791	0.10977	0.068437	0.189243	1.0789	0.10954	0.12924	0.500672	1.0987	0.13585	0.018613	0.0941969
AC(24:1)	0.97465	-0.037039	0.31878	0.856357	1.015	0.02155	0.69312	0.817554	1.0406	0.057362	0.21919	0.55933	1.0044	0.0063328	0.95103	0.971288
AC(24:1)-OH	0.96356	-0.053559	0.15531	0.755669	1.0479	0.067445	0.20133	0.383705	1.0391	0.055269	0.23008	0.56728	1.0044	0.006316	0.99571	0.99571
AC(26:0)	0.98216	-0.025976	0.55421	0.91979	1.0177	0.025318	0.67389	0.811556	1.0814	0.11287	0.058461	0.426457	1.0222	0.031626	0.50162	0.693198
AC(26:1)	0.96678	-0.048733	0.41491	0.898251	0.97694	-0.033659	0.52159	0.695411	1.0615	0.086142	0.153	0.515299	0.99044	-0.013861	0.83919	0.920022
C1P(d18:1/16:0)	0.99612	-0.0056126	0.78147	0.967772	1.0166	0.023727	0.37142	0.570069	0.98618	-0.02008	0.97282	0.984475	0.96136	-0.056851	0.30225	0.514602
CA	1.3803	0.46497	0.54439	0.91979	1.5255	0.60927	0.53465	0.700092	1.3684	0.45252	0.48014	0.768429	1.5072	0.59188	0.71706	0.844621
CE(14:0)	0.97887	-0.030812	0.80218	0.967772	0.98578	-0.020663	0.9122	0.950261	1.0571	0.080093	0.43536	0.728118	0.9956	-0.0063612	0.96103	0.974034
CE(15:0)	1.0068	0.0097499	0.94716	0.996409	0.98892	-0.016076	0.84807	0.920469	1.0843	0.11672	0.04578	0.40149	0.98335	-0.02423	0.34551	0.554148
CE(16:0)	0.99825	-0.0025235	0.78682	0.967772	0.99085	-0.013264	0.6201	0.768965	1.0022	0.0031778	0.8488	0.936657	0.99826	-0.0025148	0.81069	0.903018
CE(16:1)	0.99676	-0.004682	0.75274	0.967772	0.98172	-0.026611	0.8617	0.926249	1.129	0.17498	0.069357	0.440329	1.0147	0.021053	0.5054	0.695854
CE(16:2)	0.98066	-0.028181	0.49755	0.918252	0.96139	-0.056803	0.42496	0.622763	0.99536	-0.0067126	0.82931	0.930128	0.93753	-0.093064	0.07536	0.223611
CE(17:0)	1.0197	0.028212	0.5328	0.91979	1.0502	0.070643	0.12825	0.280875	1.0592	0.083001	0.06842	0.440329	1.0389	0.055049	0.16243	0.354331
CE(17:1)	1.0385	0.054511	0.27683	0.831917	1.0507	0.071311	0.17078	0.341074	1.0917	0.12653	0.039923	0.40149	1.0413	0.058439	0.23175	0.442808
CE(18:0)	1.0505	0.071115	0.11515	0.698261	1.0643	0.089959	0.050337	0.152367	1.0123	0.0177	0.50564	0.777668	1.063	0.088144	0.023073	0.106408
CE(18:1)	1.0218	0.031122	0.1591	0.756862	1.0365	0.051764	0.073321	0.198258	1.0265	0.037786	0.22441	0.56728	1.0319	0.04524	0.028584	0.12234
CE(18:2)	0.98393	-0.023366	0.20236	0.773219	0.96479	-0.051718	0.031708	0.113092	0.99937	-0.00091252	0.96087	0.981608	0.97645	-0.034385	0.04785	0.171482
CE(18:2) [+OH]	1.0129	0.018535	0.74998	0.967772	1.0594	0.08319	0.1855	0.359017	1.0586	0.082141	0.15434	0.515299	1.0616	0.086206	0.088338	0.24864
CE(18:3)	1.0062	0.0089057	0.84949	0.970088	0.9533	-0.069	0.39379	0.593034	0.99298	-0.010161	0.8601	0.939197	0.97552	-0.035763	0.45822	0.656933
CE(20:0)	1.0262	0.037331	0.62138	0.91979	1.0945	0.13024	0.054137	0.158393	1.002	0.0028638	0.94301	0.977927	1.074	0.10306	0.077857	0.226027
CE(20:1)	0.99826	-0.0025112	0.97475	0.999164	1.0121	0.017297	0.65679	0.802223	0.99019	-0.014221	0.84294	0.936657	1.0116	0.016709	0.55202	0.726648
CE(20:2)	1.0194	0.027782	0.53569	0.91979	1.0149	0.021317	0.51815	0.694265	0.99791	-0.0030197	0.8828	0.941905	1.0315	0.044725	0.14992	0.335194
CE(20:3)	1.0454	0.06408	0.11028	0.698261	1.0337	0.047826	0.38437	0.585149	1.0537	0.075434	0.14005	0.509426	1.0557	0.07816	0.063157	0.20839
CE(20:4)	1.0212	0.030323	0.47571	0.914008	0.88101	-0.18277	0.088714	0.220489	0.9436	-0.083755	0.13126	0.501601	0.92857	-0.10692	0.14269	0.329076
CE(20:4) [+OH]	1.0187	0.026755	0.32348	0.856357	1.0385	0.054495	0.42558	0.622763	1.0429	0.060594	0.33242	0.646708	1.0333	0.047257	0.23763	0.450595
CE(20:5)	0.96283	-0.054648	0.48984	0.917993	0.76801	-0.38081	0.051975	0.155717	0.98123	-0.027337	0.74196	0.91103	0.78927	-0.3414	0.0098171	0.0742728
CE(22:0)	1.0348	0.049339	0.51123	0.918252	1.0855	0.11842	0.084373	0.212065	1.0255	0.036384	0.69441	0.881501	1.0835	0.11565	0.042521	0.157044
CE(22:1)	0.93897	-0.090848	0.30146	0.84514	1.0119	0.017039	0.89931	0.945102	0.97252	-0.040199	0.81532	0.929899	0.98034	-0.028642	0.78538	0.883258
CE(22:4)	1.057	0.080008	0.12362	0.710957	1.0147	0.020988	0.85042	0.920469	0.96998	-0.043968	0.6428	0.866648	1.033	0.046815	0.32683	0.532165
CE(22:5)	1.041	0.057933	0.22644	0.793051	0.96374	-0.053286	0.38842	0.588911	0.97449	-0.037275	0.39219	0.699406	0.98627	-0.019947	0.68428	0.817736
CE(22:6)	0.98479	-0.022106	0.7897	0.967772	0.85678	-0.223	0.077519	0.201988	1.0395	0.055873	0.74108	0.91103	0.891	-0.1665	0.026238	0.115602
CE(22:6) [+OH]	0.53945	-0.89045	0.61304	0.91979	1.2432	0.31401	0.5042	0.685383	1.1046	0.14357	0.18592	0.537075	0.98607	-0.020231	0.76706	0.873143
CE(24:0)	1.0325	0.046095	0.49344	0.918252	1.046	0.064851	0.17608	0.34724	1.0326	0.04626	0.56665	0.81936	1.0605	0.084694	0.081862	0.234025
CE(24:1)	1.0021	0.0029555	0.79093	0.967772	0.98707	-0.018779	0.94673	0.970616	1.0124	0.017826	0.75886	0.916204	0.99842	-0.0022772	0.76592	0.873143
CE(24:4)	1.0642	0.089752	0.23188	0.793051	0.99834	-0.0023927	0.89239	0.945102	0.97133	-0.04197	0.64449	0.866648	1.0234	0.03337	0.53799	0.719562
CE(24:5)	1.0136	0.019529	0.90903	0.977536	0.99416	-0.0084451	0.91971	0.952784	1.0437	0.061773	0.51845	0.786071	1.0047	0.0068344	0.92279	0.964311
CE(24:6)	0.9837	-0.023708	0.92735	0.988638	0.98053	-0.028367	0.97675	0.983314	1.1414	0.19087	0.09824	0.471352	0.97965	-0.029669	0.75089	0.863927
Cer(d16:1/16:0)	1.0144	0.020584	0.48007	0.914008	0.99844	-0.0022498	0.90647	0.946926	1.0293	0.041608	0.67441	0.87111	1.0103	0.014737	0.63551	0.793328
Cer(d16:1/18:0)	1.0643	0.08988	0.22895	0.793051	1.0359	0.050946	0.63766	0.785538	1.0626	0.087607	0.18501	0.537075	1.0634	0.088713	0.28574	0.508359
Cer(d16:1/20:0)	1.028	0.039773	0.45358	0.898251	1.0225	0.032073	0.86174	0.926249	1.0573	0.080342	0.14633	0.511574	1.0428	0.060432	0.29387	0.514232
Cer(d16:1/22:0)	1.051	0.071799	0.126	0.710957	1.0598	0.083791	0.35029	0.546598	1.0582	0.081581	0.22964	0.56728	1.0866	0.11976	0.019071	0.0945972
Cer(d16:1/23:0)	1.0395	0.055958	0.30071	0.84514	1.0008	0.0011759	0.59066	0.746044	1.0632	0.088422	0.24266	0.56728	1.0597	0.083655	0.19211	0.39422
Cer(d16:1/24:0)	1.0643	0.089924	0.094233	0.698261	1.0546	0.076655	0.41699	0.619693	1.0582	0.081666	0.31166	0.624153	1.0932	0.12856	0.019596	0.0965619
Cer(d16:1/24:1)	1.001	0.0014891	0.79528	0.967772	1.0072	0.010307	0.85003	0.920469	1.0878	0.1214	0.10367	0.474519	1.0287	0.040753	0.51548	0.700716
Cer(d17:1/16:0)	1.0007	0.0009783	0.97282	0.999164	1.0343	0.048639	0.3335	0.530343	1.0444	0.062658	0.20302	0.541146	0.99607	-0.0056868	0.77119	0.875853
Cer(d17:1/18:0)	1.0188	0.026861	0.4576	0.898251	1.0375	0.053129	0.16058	0.325947	1.0486	0.068408	0.081359	0.463013	1.0314	0.044559	0.18417	0.383634
Cer(d17:1/20:0)	1.057	0.080026	0.095492	0.698261	1.0284	0.040402	0.46669	0.652147	1.0546	0.076657	0.14255	0.509426	1.061	0.08542	0.050172	0.176232
Cer(d17:1/22:0)	1.0488	0.068701	0.11241	0.698261	1.0651	0.090923	0.17404	0.344857	1.078	0.10842	0.064597	0.439847	1.0834	0.11558	0.010891	0.0755899
Cer(d17:1/23:0)	1.0617	0.086348	0.093753	0.698261	1.0175	0.025083	0.98299	0.985622	1.086	0.11901	0.054585	0.423139	1.0692	0.09653	0.072533	0.220358
Cer(d17:1/24:0)	1.0616	0.086175	0.06609	0.698261	1.0409	0.057772	0.44906	0.635815	1.05	0.070355	0.28063	0.60574	1.0695	0.096956	0.033334	0.136485
Cer(d17:1/24:1)	1.0186	0.026551	0.52259	0.91979	1.0102	0.014694	0.84703	0.920469	1.063	0.088147	0.11858	0.488002	1.03	0.042636	0.43234	0.637446
Cer(d18:1/14:0)	0.98936	-0.015428	0.73621	0.967772	1.0431	0.060865	0.17715	0.347649	1.0103	0.01476	0.95759	0.981608	1.0202	0.028896	0.45363	0.656112
Cer(d18:1/16:0)	1.0069	0.0099079	0.62122	0.91979	1.0344	0.048745	0.18761	0.361234	1.0149	0.021367	0.57485	0.821684	1.0242	0.034527	0.15536	0.342249
Cer(d18:1/18:0)	1.0415	0.058676	0.38291	0.877243	1.053	0.074494	0.20568	0.384952	1.0141	0.020197	0.50734	0.777918	1.0414	0.058505	0.21792	0.423953
Cer(d18:1/19:0)	1.0245	0.034866	0.56111	0.91979	1.006	0.008686	0.8837	0.938853	1.0037	0.0052594	0.82155	0.929899	1.0081	0.011691	0.86885	0.941778
Cer(d18:1/20:0)	1.0228	0.032519	0.44723	0.898251	1.0569	0.079846	0.09521	0.230784	0.99687	-0.0045268	0.77225	0.922512	1.0417	0.059009	0.068027	0.213518
Cer(d18:1/21:0)	1.0533	0.074942	0.1226	0.710957	0.9793	-0.030181	0.34811	0.545469	1.006	0.0086323	0.7839	0.924662	1.0435	0.061386	0.23746	0.450595
Cer(d18:1/22:0)	1.0663	0.092594	0.01409	0.549664	1.0842	0.11663	0.015865	0.0738067	1.0035	0.0050803	0.92027	0.964031	1.0905	0.125	0.00046859	0.016713
Cer(d18:1/23:0)	1.0712	0.099166	0.01245	0.549664	1.0359	0.05083	0.4489	0.635815	1.0145	0.020749	0.70669	0.891096	1.0752	0.10461	0.0085385	0.0695145
Cer(d18:1/24:0)	1.0519	0.072946	0.057463	0.698261	1.079	0.10972	0.023841	0.0930047	0.99246	-0.010913	0.67632	0.87111	1.0779	0.10824	0.0030614	0.0416907
Cer(d18:1/24:1)	1.0089	0.012777	0.84321	0.970088	1.0203	0.028947	0.69877	0.819739	1.0342	0.048486	0.41544	0.718625	1.0138	0.019816	0.64002	0.796437
Cer(d18:1/26:0)	1.0246	0.034999	0.26884	0.831917	0.99685	-0.0045455	0.89852	0.945102	1.0256	0.036499	0.53498	0.79662	1.0248	0.035298	0.2467	0.464267
Cer(d18:2/14:0)	1.0391	0.055289	0.30955	0.856357	1.1084	0.1485	0.023209	0.0919466	1.0453	0.063911	0.5648	0.81936	1.0907	0.12527	0.016259	0.086459
Cer(d18:2/16:0)	1.02	0.028613	0.29958	0.84514	1.0563	0.078953	0.073614	0.198294	0.9926	-0.01072	0.77876	0.922929	1.0429	0.060585	0.050352	0.176232
Cer(d18:2/18:0)	1.0425	0.060114	0.3423	0.858679	1.0948	0.13073	0.050205	0.152367	1.0287	0.040772	0.60023	0.841848	1.0713	0.099316	0.09063	0.25165
Cer(d18:2/20:0)	1.0247	0.035192	0.34393	0.858679	1.0672	0.093875	0.12346	0.275726	1.0135	0.019393	0.62693	0.860019	1.0494	0.069497	0.1027	0.266947
Cer(d18:2/21:0)	1.0439	0.062027	0.37806	0.877243	1.0081	0.011606	0.77143	0.867569	1.0468	0.066049	0.25983	0.580044	1.0582	0.081631	0.2453	0.462795
Cer(d18:2/22:0)	1.0628	0.087917	0.042119	0.698261	1.0964	0.13278	0.031515	0.112941	0.99514	-0.007022	0.91176	0.957796	1.104	0.1428	0.0008061	0.0198202
Cer(d18:2/23:0)	1.0529	0.074309	0.082267	0.698261	1.0459	0.064742	0.5485	0.712004	1.0145	0.020744	0.71084	0.891824	1.077	0.107	0.021152	0.100271
Cer(d18:2/24:0)	1.045	0.063549	0.11409	0.698261	1.0835	0.11568	0.058791	0.168714	0.98664	-0.01941	0.65497	0.87111	1.0832	0.1153	0.004411	0.0535987
Cer(d18:2/24:1)	1.0149	0.021268	0.52865	0.91979	1.0349	0.049494	0.59907	0.752111	1.0235	0.033462	0.66052	0.87111	1.0337	0.047763	0.2643	0.485198
Cer(d18:2/26:0)	1.0209	0.029889	0.4695	0.913391	1.0094	0.013533	0.97244	0.981503	0.99352	-0.0093729	0.78246	0.924662	1.0326	0.046263	0.30273	0.514602
Cer(d19:1/16:0)	1.0277	0.039451	0.26931	0.831917	1.026	0.037028	0.66513	0.80612	1.0571	0.080164	0.37811	0.684069	1.0141	0.02016	0.67095	0.814483
Cer(d19:1/18:0)	1.0599	0.083925	0.32992	0.856357	1.0097	0.013912	0.95243	0.971894	1.0769	0.10691	0.18673	0.537075	1.0487	0.068647	0.58173	0.747368
Cer(d19:1/20:0)	1.0285	0.040489	0.3989	0.897226	0.98791	-0.017552	0.63069	0.779825	1.0702	0.097911	0.16037	0.517746	1.028	0.039825	0.51186	0.699108
Cer(d19:1/22:0)	1.0683	0.095347	0.081391	0.698261	1.0474	0.066787	0.52168	0.695411	1.0815	0.11304	0.16981	0.523899	1.078	0.10831	0.091387	0.25165
Cer(d19:1/23:0)	1.079	0.10971	0.070489	0.698261	1.0175	0.025071	0.94729	0.970616	1.0877	0.12128	0.11722	0.486684	1.0753	0.10471	0.18402	0.383634
Cer(d19:1/24:0)	1.0555	0.077928	0.11366	0.698261	1.0574	0.080576	0.46121	0.646903	1.0846	0.11719	0.14352	0.509426	1.0728	0.10135	0.077601	0.226027
Cer(d19:1/24:1)	1.0271	0.038624	0.5065	0.918252	1.0001	9.91e-05	0.6674	0.807565	1.1066	0.1462	0.080658	0.463013	1.0216	0.030793	0.924	0.964311
Cer(d19:1/26:0)	1.0186	0.026579	0.41017	0.898251	0.97585	-0.035262	0.51597	0.694055	1.0261	0.037215	0.61791	0.853929	1.002	0.0029499	0.97524	0.98444
Cer(d20:1/22:0)	1.049	0.069039	0.18055	0.764214	1.0538	0.075588	0.33117	0.528883	0.99303	-0.01009	0.89408	0.945388	1.0626	0.087592	0.081687	0.234025
Cer(d20:1/23:0)	1.0724	0.10083	0.066973	0.698261	1.0402	0.056824	0.55221	0.714115	0.99898	-0.001471	0.99349	0.997463	1.0547	0.076862	0.17525	0.372475
Cer(d20:1/24:0)	1.0268	0.038088	0.41299	0.898251	1.0734	0.10213	0.12027	0.273806	0.97169	-0.041432	0.78816	0.924811	1.0516	0.072615	0.10697	0.269338
Cer(d20:1/24:1)	1.0326	0.046217	0.51913	0.91979	1.0294	0.041872	0.69935	0.819739	0.99828	-0.0024837	0.94821	0.97825	1.0069	0.0099599	0.79785	0.891925
Cer(m18:0/20:0)	1.0706	0.098444	0.16706	0.758351	1.1328	0.17987	0.079456	0.205023	1.126	0.1712	0.069371	0.440329	1.1167	0.15923	0.020553	0.0993174
Cer(m18:0/22:0)	1.0856	0.1185	0.1003	0.698261	1.1394	0.18827	0.033488	0.118098	1.1079	0.14787	0.12968	0.500672	1.1369	0.1851	0.0065192	0.0628689
Cer(m18:0/23:0)	1.067	0.093618	0.09203	0.698261	1.0946	0.13043	0.1485	0.311559	1.1333	0.18053	0.029556	0.40149	1.1103	0.151	0.012203	0.0768071
Cer(m18:0/24:0)	1.0542	0.076211	0.23091	0.793051	1.1011	0.13895	0.12871	0.281061	1.1128	0.15421	0.1011	0.473274	1.1014	0.13928	0.033363	0.136485
Cer(m18:0/24:1)	1.0363	0.05145	0.43865	0.898251	1.1054	0.14456	0.12239	0.275726	1.1297	0.176	0.067752	0.440329	1.0718	0.10004	0.14806	0.334426
Cer(m18:1/18:0)	1.0259	0.036913	0.71892	0.967772	1.1248	0.16965	0.19773	0.378772	1.0537	0.075397	0.39043	0.699406	1.0376	0.053249	0.37973	0.586035
Cer(m18:1/20:0)	1.0111	0.015876	0.7301	0.967772	1.0975	0.13416	0.31964	0.521074	1.0783	0.10881	0.2446	0.568961	1.0382	0.054082	0.3188	0.523643
Cer(m18:1/22:0)	1.0365	0.051747	0.43968	0.898251	1.1143	0.15613	0.16691	0.334266	1.0939	0.12942	0.21781	0.55933	1.0881	0.1218	0.072668	0.220358
Cer(m18:1/23:0)	1.0371	0.052596	0.27354	0.831917	1.0593	0.083099	0.66276	0.805715	1.0977	0.13442	0.14302	0.509426	1.0668	0.093269	0.1101	0.274883
Cer(m18:1/24:0)	1.0339	0.048111	0.37923	0.877243	1.1015	0.13947	0.1553	0.318684	1.091	0.12569	0.19002	0.537075	1.0791	0.10983	0.067778	0.213518
Cer(m18:1/24:1)	1.0096	0.013724	0.84968	0.970088	1.0478	0.067343	0.67702	0.811556	1.0778	0.10806	0.2368	0.56728	1.0249	0.03553	0.46485	0.661056
COH	0.9917	-0.012031	0.61307	0.91979	1.0233	0.033168	0.16636	0.334058	1.0052	0.007479	0.79515	0.926232	1.0033	0.00474	0.67469	0.814483
DE(16:0)	1.0197	0.02815	0.57336	0.91979	0.93238	-0.101	0.2554	0.449048	0.97385	-0.038235	0.54344	0.802833	0.94804	-0.076976	0.24071	0.455282
DE(18:1)	1.0458	0.064599	0.101	0.698261	0.96283	-0.054644	0.3751	0.574529	1.0437	0.061747	0.20584	0.546717	1.0022	0.0032352	0.82721	0.915185
DE(18:2)	1.0589	0.082604	0.79847	0.967772	0.99011	-0.014337	0.35608	0.552867	0.86196	-0.21431	0.40759	0.714361	0.93644	-0.094737	0.27995	0.501633
DE(20:4)	1.0715	0.099591	0.11094	0.698261	0.88569	-0.17512	0.041158	0.132876	0.99353	-0.009371	0.73426	0.910499	0.94289	-0.084835	0.29911	0.514602
DE(20:5)	1.0285	0.040557	0.80737	0.967772	0.81534	-0.29452	0.060499	0.172862	1.0392	0.05549	0.82047	0.929899	0.86449	-0.21007	0.030377	0.127822
DE(22:6)	1.0462	0.065212	0.59861	0.91979	0.84288	-0.2466	0.033814	0.118098	1.0722	0.10052	0.48814	0.774186	0.89766	-0.15576	0.023299	0.106408
deDE(18:2)	1.032	0.045422	0.87176	0.970088	0.85391	-0.22784	0.20243	0.383848	0.80307	-0.31641	0.28316	0.609094	0.88155	-0.18188	0.14908	0.334426
deDE(20:4)	1.0989	0.13602	0.64571	0.927931	0.89634	-0.15789	0.34284	0.540605	0.87236	-0.19701	0.58788	0.832367	0.86006	-0.21749	0.10372	0.266947
DG(14:0_16:0)	0.93841	-0.091712	0.86054	0.970088	1.0956	0.13178	0.074024	0.198294	1.0784	0.10896	0.084552	0.463013	1.0962	0.13255	0.041622	0.156658
DG(14:0_18:2)	0.97257	-0.040119	0.88833	0.972747	1.1675	0.22343	0.022334	0.0899565	1.0958	0.13201	0.13114	0.501601	1.1485	0.19971	0.038435	0.149263
DG(16:0_16:0)	0.99971	-0.00042384	0.86965	0.970088	1.126	0.17124	0.036084	0.121743	1.0997	0.13712	0.12303	0.495427	1.1159	0.15825	0.017958	0.0923527
DG(16:0_16:1)	0.97029	-0.043512	0.95115	0.996409	1.1826	0.24201	0.018824	0.0792088	1.1913	0.25252	0.024955	0.40149	1.1278	0.17354	0.013791	0.0813343
DG(16:0_18:1)	1.013	0.018703	0.77261	0.967772	1.188	0.24859	0.006427	0.0430224	1.1367	0.18491	0.068131	0.440329	1.1337	0.18104	0.011376	0.0755899
DG(16:0_18:2)	1.0148	0.02119	0.9061	0.97717	1.1605	0.21471	0.016919	0.0752058	1.055	0.077208	0.39783	0.701575	1.1174	0.16012	0.031798	0.132315
DG(16:0_20:4)	0.99831	-0.0024334	0.49025	0.917993	1.2366	0.30635	0.0073616	0.0451954	1.1421	0.19165	0.084114	0.463013	1.1235	0.16796	0.023082	0.106408
DG(16:0_22:5)	0.95665	-0.063936	0.84827	0.970088	1.0996	0.13697	0.085131	0.213255	1.1171	0.15979	0.24924	0.576175	1.0227	0.032393	0.22812	0.438107
DG(16:0_22:6)	0.93653	-0.094607	0.64918	0.927931	1.0695	0.096926	0.28472	0.486884	1.2889	0.36617	0.020951	0.40149	0.97522	-0.036201	0.67638	0.814483
DG(16:1_18:1)	1.0003	0.00037381	0.72902	0.967772	1.1965	0.25885	0.0088161	0.0527414	1.1529	0.20525	0.057289	0.426457	1.1261	0.17136	0.010971	0.0755899
DG(18:0_18:1)	1.051	0.071764	0.28245	0.831917	1.2473	0.31877	0.00021198	0.0096495	1.1044	0.14328	0.15206	0.515299	1.1693	0.22569	0.0010874	0.0246807
DG(18:0_18:2)	1.0282	0.040128	0.56192	0.91979	1.2191	0.28577	0.0016342	0.0200658	1.0638	0.089262	0.39809	0.701575	1.155	0.20789	0.0057465	0.0597796
DG(18:0_20:4)	1.0666	0.092962	0.11898	0.70727	1.159	0.21292	0.0041993	0.0329552	1.0776	0.10776	0.16706	0.523548	1.1172	0.1599	0.0056421	0.0595202
DG(18:1_18:1)	1.0342	0.04849	0.32633	0.856357	1.185	0.24484	0.002145	0.0232841	1.0814	0.11293	0.21831	0.55933	1.1263	0.1716	0.0023925	0.0365711
DG(18:1_18:2)	1.0343	0.048609	0.48053	0.914008	1.1628	0.21765	0.0078778	0.0479713	1.0067	0.0096345	0.82696	0.93002	1.1091	0.14942	0.011505	0.0755899
DG(18:1_18:3)	0.99249	-0.010875	0.99135	0.99957	1.1538	0.20643	0.011888	0.0614077	1.0231	0.032903	0.53814	0.799736	1.0819	0.11353	0.05027	0.176232
DG(18:1_20:3)	1.0495	0.069689	0.18257	0.764214	1.2457	0.3169	0.0019625	0.022614	1.106	0.14539	0.21404	0.55933	1.141	0.19026	0.0065471	0.0628689
DG(18:1_20:4)	1.0454	0.064108	0.13194	0.710957	1.2284	0.29681	0.00080916	0.0123686	1.0908	0.12544	0.23905	0.56728	1.124	0.16866	0.0035692	0.0460919
DG(18:1_20:5)	0.89621	-0.15809	0.74754	0.967772	1.0939	0.12951	0.12304	0.275726	1.1759	0.23374	0.28811	0.611188	0.91189	-0.13306	0.90606	0.963976
DG(18:1_22:5)	1.0289	0.041049	0.24065	0.799492	1.1692	0.22557	0.0041836	0.0329552	1.0954	0.13152	0.19594	0.538155	1.0849	0.11756	0.0087649	0.0705904
DG(18:1_22:6)	0.97405	-0.037938	0.99507	0.99957	1.0888	0.12278	0.29514	0.49565	1.2181	0.28469	0.044922	0.40149	0.98438	-0.022708	0.61433	0.775108
DG(18:2_18:2)	1.015	0.021428	0.69491	0.961594	1.1239	0.16853	0.07553	0.199197	0.93587	-0.095626	0.64249	0.866648	1.0811	0.11249	0.068132	0.213518
DG(18:2_20:4)	1.0459	0.064743	0.18	0.764214	1.1502	0.20183	0.012513	0.0633259	1.0034	0.0048846	0.99828	0.99828	1.102	0.14017	0.011497	0.0755899
DG(18:2_22:6)	0.97761	-0.032672	0.99023	0.99957	1.0696	0.097036	0.49738	0.679813	1.1364	0.18444	0.23828	0.56728	0.97077	-0.042794	0.80344	0.896835
dhCer(d18:0/16:0)	1.0224	0.031938	0.39767	0.897153	1.0379	0.053736	0.30242	0.504482	0.99875	-0.0017974	0.94333	0.977927	1.0077	0.011074	0.81139	0.903018
dhCer(d18:0/18:0)	1.0701	0.097751	0.072198	0.698261	1.0599	0.083883	0.28742	0.488158	1.058	0.08139	0.22714	0.56728	1.0503	0.070848	0.27232	0.493868
dhCer(d18:0/20:0)	1.0331	0.047034	0.27127	0.831917	1.032	0.045376	0.46831	0.653192	1.0041	0.0058785	0.84302	0.936657	1.0204	0.0292	0.51243	0.699108
dhCer(d18:0/22:0)	1.0711	0.099122	0.026434	0.659969	1.1164	0.15886	0.0032061	0.0288508	1.0406	0.057426	0.39691	0.701575	1.0835	0.11571	0.014299	0.0830229
dhCer(d18:0/24:0)	1.0612	0.085664	0.065244	0.698261	1.1133	0.15482	0.0028834	0.0271222	1.0389	0.055102	0.53476	0.79662	1.0889	0.12291	0.00752	0.0674767
dhCer(d18:0/24:1)	1.0414	0.058502	0.24128	0.799492	1.0501	0.070487	0.2456	0.435911	1.0771	0.10722	0.075045	0.44967	1.0318	0.045158	0.29393	0.514232
dimethyl-CE(18:1)	1.0032	0.0046297	0.95632	0.996409	0.96552	-0.050619	0.72447	0.83353	0.99983	-0.00025248	0.73076	0.90824	0.99839	-0.0023251	0.79487	0.889922
dimethyl-CE(18:2)	0.95926	-0.060009	0.57099	0.91979	0.95126	-0.072094	0.68493	0.811859	0.9491	-0.075361	0.4272	0.725613	0.96066	-0.057902	0.49071	0.681896
dimethyl-CE(20:4)	1.0469	0.066142	0.72436	0.967772	0.86656	-0.20663	0.099372	0.237037	0.93954	-0.089972	0.20199	0.540323	0.95891	-0.060535	0.16278	0.354331
dimethyl-CE(22:6)	0.97209	-0.040844	0.34256	0.858679	0.81349	-0.2978	0.043612	0.137829	0.97154	-0.041651	0.96753	0.982712	0.88666	-0.17354	0.012822	0.078621
dxCA	0.99512	-0.0070505	0.58939	0.91979	1.0455	0.06424	0.53284	0.700092	0.91327	-0.13089	0.38975	0.699406	1.0234	0.033366	0.93034	0.96589
FA(14:0)	1.0104	0.014978	0.62052	0.91979	1.0739	0.10285	0.01178	0.061314	1.0056	0.0080178	0.95749	0.981608	1.0131	0.018836	0.35195	0.558497
FA(16:0)	1.0225	0.032168	0.28219	0.831917	1.0899	0.12423	0.013128	0.0652573	0.99346	-0.0094696	0.5299	0.796467	1.0243	0.034686	0.26205	0.483437
FA(16:1)	1.0094	0.013488	0.53057	0.91979	1.1149	0.15687	0.033596	0.118098	0.98888	-0.016127	0.85685	0.939197	1.0122	0.017549	0.38104	0.586035
FA(17:0)	1.0103	0.01484	0.44447	0.898251	1.0492	0.069251	0.0039771	0.0323568	1.0119	0.017064	0.6094	0.846829	1.0078	0.011221	0.55911	0.729487
FA(17:1)	0.98488	-0.021982	0.77281	0.967772	1.052	0.073187	0.10014	0.238111	1.0036	0.0052287	0.92328	0.964727	0.99804	-0.0028333	0.89797	0.95809
FA(18:0)	1.0095	0.01358	0.48871	0.917993	1.0585	0.081991	0.0088922	0.0527414	0.9916	-0.012177	0.50176	0.777668	1.0077	0.010997	0.59623	0.756909
FA(18:1)	1.0561	0.078778	0.13586	0.720095	1.1236	0.1681	0.053109	0.157131	0.95412	-0.067756	0.2313	0.56728	1.0427	0.060368	0.20248	0.405501
FA(18:2)	1.0252	0.035943	0.4489	0.898251	1.1389	0.18763	0.0339	0.118098	0.88498	-0.17628	0.099039	0.471352	1.0327	0.046362	0.34448	0.554148
FA(18:3)	1.0147	0.021116	0.93852	0.995682	1.0714	0.099481	0.098909	0.236686	0.94078	-0.088075	0.25439	0.576345	1.0041	0.0058673	0.82406	0.915076
FA(20:2)	1.0309	0.043965	0.27237	0.831917	1.0748	0.10409	0.037359	0.124364	0.95806	-0.061812	0.1628	0.518882	1.0219	0.031236	0.40126	0.604716
FA(20:3)	1.0183	0.026194	0.33763	0.858679	1.1407	0.18995	0.0013027	0.0177404	1.0259	0.036933	0.98576	0.992385	1.0523	0.073593	0.085863	0.242684
FA(20:4)	1.0472	0.066538	0.061371	0.698261	1.095	0.1309	0.04245	0.135876	0.97345	-0.038821	0.23999	0.56728	1.0435	0.061362	0.14818	0.334426
FA(20:5)	0.97527	-0.036122	0.40083	0.898251	0.97024	-0.043579	0.80564	0.890459	1.0662	0.092506	0.39473	0.700741	0.92882	-0.10652	0.18858	0.390966
FA(22:4)	1.0584	0.081909	0.086995	0.698261	1.1427	0.19245	0.019204	0.0803564	0.97745	-0.032903	0.27125	0.5906	1.0738	0.10278	0.070874	0.219358
FA(22:5)	1.0367	0.051978	0.3325	0.856357	1.1129	0.15435	0.02899	0.108027	0.99634	-0.005284	0.67769	0.87111	1.0294	0.041772	0.3973	0.599955
FA(22:6)	1.011	0.015741	0.88567	0.972329	1.0369	0.052304	0.3135	0.517206	1.0461	0.065	0.37025	0.682359	0.9848	-0.022097	0.77344	0.876409
GM1(d18:1/16:0)	1.0162	0.02321	0.44692	0.898251	0.97762	-0.032655	0.5793	0.739175	0.98086	-0.02788	0.76176	0.916353	0.98423	-0.022933	0.67189	0.814483
GM3(d18:1/16:0)	0.99508	-0.0071132	0.95061	0.996409	0.98465	-0.022313	0.54836	0.712004	0.95509	-0.066287	0.24102	0.56728	0.98568	-0.020804	0.7033	0.83482
GM3(d18:1/18:0)	0.99937	-0.00090626	0.93056	0.988638	0.99429	-0.008263	0.83024	0.910468	1.0391	0.055317	0.26599	0.584242	0.99891	-0.0015724	0.92105	0.964311
GM3(d18:1/20:0)	0.9249	-0.11263	0.038511	0.698261	0.95831	-0.061433	0.42159	0.622763	0.96089	-0.05755	0.2861	0.611188	0.93214	-0.10138	0.042773	0.157044
GM3(d18:1/22:0)	1.0451	0.063589	0.10304	0.698261	1.03	0.042623	0.41296	0.615773	0.9798	-0.029444	0.51414	0.785047	1.0531	0.074642	0.042768	0.157044
GM3(d18:1/24:0)	1.0206	0.029349	0.66786	0.940277	1.0263	0.037462	0.42974	0.625	0.95557	-0.065561	0.22979	0.56728	1.0299	0.042478	0.45816	0.656933
GM3(d18:1/24:1)	0.97257	-0.040119	0.6034	0.91979	0.95916	-0.060149	0.28125	0.484267	1.0034	0.0049411	0.97238	0.984475	0.96307	-0.054282	0.29137	0.513497
Hex2Cer(d16:1/16:0)	0.96646	-0.04922	0.32319	0.856357	0.96997	-0.043988	0.53423	0.700092	1.0153	0.021959	0.74149	0.91103	0.96803	-0.046871	0.372	0.579268
Hex2Cer(d16:1/24:1)	0.953	-0.069456	0.12206	0.710957	0.96681	-0.0487	0.56176	0.721712	1.0172	0.02456	0.78516	0.924662	0.94744	-0.077887	0.18927	0.390966
Hex2Cer(d18:1/16:0)	1.0166	0.023749	0.62879	0.924016	1.0092	0.013225	0.71168	0.827436	0.98698	-0.018903	0.83994	0.936183	1.0034	0.0049375	0.67223	0.814483
Hex2Cer(d18:1/20:0)	1.016	0.022936	0.38548	0.877582	1.0173	0.024804	0.71916	0.832536	1.0062	0.0088495	0.66724	0.87111	1.0067	0.0096932	0.59339	0.754583
Hex2Cer(d18:1/22:0)	1.0359	0.050935	0.20791	0.778623	1.0486	0.06849	0.20372	0.384348	0.98228	-0.02579	0.86948	0.939197	1.0338	0.047926	0.1816	0.382074
Hex2Cer(d18:1/24:0)	1.0211	0.030072	0.44509	0.898251	1.04	0.056634	0.22976	0.416683	0.98257	-0.025375	0.7562	0.916204	1.0254	0.036177	0.27472	0.497018
Hex2Cer(d18:1/24:1)	1.0069	0.0098523	0.75537	0.967772	1.0084	0.012133	0.70689	0.825137	0.96987	-0.044132	0.69555	0.881501	0.99842	-0.0022873	0.67622	0.814483
Hex2Cer(d18:2/16:0)	0.99668	-0.0048004	0.87176	0.970088	1.0463	0.06534	0.21198	0.393003	0.95524	-0.066061	0.2915	0.611188	1.0115	0.016451	0.52513	0.706333
Hex2Cer(d18:2/24:1)	0.98747	-0.018195	0.59971	0.91979	1.0246	0.035076	0.43407	0.625954	0.96076	-0.05775	0.79051	0.924811	0.98813	-0.017232	0.95808	0.97236
Hex3Cer(d18:1/16:0)	1.0024	0.0034367	0.84268	0.970088	0.98392	-0.023388	0.59948	0.752111	0.98573	-0.020733	0.67015	0.87111	0.9757	-0.035491	0.38325	0.588226
Hex3Cer(d18:1/18:0)	0.9892	-0.01566	0.79496	0.967772	0.98414	-0.023059	0.78967	0.881465	0.99852	-0.0021352	0.89324	0.945388	0.96213	-0.055691	0.27722	0.499129
Hex3Cer(d18:1/20:0)	0.98683	-0.01912	0.91173	0.978346	0.99701	-0.0043139	0.91452	0.951126	0.91647	-0.12584	0.14296	0.509426	0.94358	-0.083776	0.208	0.414135
Hex3Cer(d18:1/22:0)	1.0095	0.013653	0.81027	0.967772	1.0184	0.026331	0.69078	0.816079	0.96466	-0.051905	0.4649	0.748839	0.96699	-0.048423	0.40379	0.604877
Hex3Cer(d18:1/24:0)	0.99974	-0.00038118	0.87295	0.970088	1.0083	0.011867	0.68867	0.814872	0.97656	-0.034224	0.50201	0.777668	0.97959	-0.029756	0.57285	0.741044
Hex3Cer(d18:1/24:1)	0.997	-0.0043306	0.86062	0.970088	0.95552	-0.065641	0.52179	0.695411	0.99248	-0.010895	0.8949	0.945388	0.94746	-0.077861	0.2248	0.432841
HexCer(d16:1/18:0)	0.98676	-0.019236	0.53794	0.91979	1.0004	0.00058765	0.72042	0.832708	1.0584	0.08183	0.28858	0.611188	1.0112	0.016021	0.94639	0.971022
HexCer(d16:1/20:0)	0.97015	-0.043725	0.23002	0.793051	0.9674	-0.047821	0.39934	0.598211	1.071	0.098959	0.15386	0.515299	0.97728	-0.03315	0.39695	0.599955
HexCer(d16:1/22:0)	0.98153	-0.026892	0.21727	0.79074	0.96766	-0.047431	0.52885	0.698604	1.0452	0.063825	0.32693	0.64062	0.9766	-0.03416	0.38064	0.586035
HexCer(d16:1/24:0)	0.95245	-0.070283	0.046356	0.698261	0.93758	-0.092992	0.20199	0.383848	1.0501	0.070472	0.3081	0.622013	0.95254	-0.070149	0.10407	0.266947
HexCer(d18:1/16:0)	0.99117	-0.012795	0.42329	0.898251	0.9703	-0.043503	0.32128	0.521074	1.003	0.0043914	0.79146	0.924811	0.96003	-0.058843	0.10621	0.269338
HexCer(d18:1/18:0)	0.9895	-0.015228	0.53871	0.91979	1.0429	0.06061	0.33108	0.528883	1.0174	0.024883	0.64351	0.866648	0.99187	-0.011776	0.64773	0.8019
HexCer(d18:1/20:0)	0.95996	-0.058959	0.10038	0.698261	0.97695	-0.03365	0.69436	0.817729	1.0217	0.031032	0.45352	0.737142	0.95785	-0.062123	0.16182	0.354331
HexCer(d18:1/22:0)	0.98835	-0.016909	0.41156	0.898251	1.0322	0.045733	0.21385	0.39549	1.0361	0.051203	0.41433	0.718364	1.0006	0.00081792	0.87711	0.943203
HexCer(d18:1/24:0)	0.98721	-0.018568	0.27932	0.831917	0.99635	-0.0052782	0.86643	0.927412	1.0178	0.025457	0.69385	0.881501	0.98113	-0.027481	0.47237	0.663978
HexCer(d18:1/24:1)	0.97297	-0.039538	0.19046	0.764214	0.94942	-0.074884	0.3402	0.537573	1.0351	0.049704	0.39179	0.699406	0.93452	-0.097695	0.03515	0.140788
HexCer(d18:2/18:0)	1.0153	0.021844	0.69449	0.961594	1.0409	0.057785	0.50673	0.687574	1.0256	0.036534	0.55677	0.817688	1.003	0.0042622	0.92056	0.964311
HexCer(d18:2/20:0)	0.99658	-0.0049383	0.88326	0.972329	1.0428	0.06048	0.44178	0.631476	1.0634	0.088694	0.11761	0.486684	1.029	0.041294	0.38739	0.592153
HexCer(d18:2/22:0)	0.98581	-0.02062	0.32875	0.856357	1.0051	0.0072976	0.65547	0.802201	1.0072	0.010377	0.89176	0.945388	0.98391	-0.023409	0.67326	0.814483
HexCer(d18:2/24:0)	0.9806	-0.028258	0.24812	0.80451	0.99778	-0.0032073	0.76934	0.867569	1.009	0.012906	0.96326	0.981608	0.9864	-0.01975	0.69175	0.823591
LPC(14:0) [sn1]	0.98655	-0.019536	0.99752	0.99957	1.0566	0.07945	0.16383	0.329862	1.1105	0.15127	0.021899	0.40149	1.0595	0.083406	0.11702	0.286431
LPC(14:0) [sn2]	0.96854	-0.046112	0.70639	0.965486	1.0541	0.076033	0.16323	0.32954	1.1079	0.14787	0.029398	0.40149	1.0412	0.058234	0.23401	0.445989
LPC(15:0) [sn1]	1.0086	0.012323	0.81003	0.967772	1.045	0.063506	0.28656	0.488158	1.0947	0.13056	0.011976	0.364076	1.0399	0.056513	0.36476	0.572757
LPC(15:0) [sn2]	0.9906	-0.01362	0.78896	0.967772	1.0528	0.074203	0.18721	0.361234	1.1077	0.14753	0.0057056	0.32873	1.0271	0.038625	0.58412	0.749154
LPC(15-MHDA) [sn1] / LPC(17:0) [sn2]	0.97816	-0.031854	0.55762	0.91979	1.048	0.067627	0.29993	0.501445	1.0644	0.090086	0.092018	0.467561	1.0102	0.014583	0.93149	0.96589
LPC(15-MHDA) [sn1] [104_sn1]	0.98794	-0.017499	0.98845	0.99957	1.0555	0.077917	0.32251	0.521728	1.0502	0.070727	0.18337	0.537075	1.0224	0.031976	0.66659	0.814483
LPC(15-MHDA) [sn2]	0.99008	-0.014378	0.94839	0.996409	1.0597	0.083709	0.25019	0.441963	1.0941	0.12975	0.031906	0.40149	1.0274	0.038948	0.51658	0.70091
LPC(16:0) [sn1]	0.98853	-0.016647	0.71198	0.967772	1.0424	0.059969	0.17617	0.34724	1.0262	0.037284	0.34318	0.660557	1.0163	0.023292	0.45176	0.655752
LPC(16:0) [sn2]	0.97064	-0.042986	0.33163	0.856357	1.0597	0.083647	0.11226	0.260717	1.042	0.059362	0.24246	0.56728	1.0168	0.024088	0.57703	0.744264
LPC(16:1) [sn1]	0.97892	-0.030744	0.48532	0.917941	1.0698	0.097309	0.094258	0.229218	1.0332	0.047163	0.36064	0.678692	1.0328	0.046612	0.351	0.558497
LPC(16:1) [sn2]	0.97574	-0.035435	0.61215	0.91979	1.0479	0.067469	0.3463	0.544195	1.047	0.066233	0.30681	0.622013	1.035	0.049694	0.32818	0.533204
LPC(17:0) [sn1]	0.98509	-0.021674	0.65841	0.935767	1.0321	0.045572	0.48378	0.66978	1.0389	0.055026	0.24694	0.572626	1.0064	0.0092205	0.98323	0.99117
LPC(17:1) (a) [sn1] [104_sn1]	0.97007	-0.043836	0.44171	0.898251	1.059	0.082687	0.13384	0.289067	1.0666	0.092992	0.097216	0.471352	1.0148	0.021244	0.68906	0.821825
LPC(17:1) [sn1] (a) / LPC(17:1) [sn2] (b)	0.96959	-0.044554	0.36664	0.877243	1.0582	0.081556	0.12492	0.27682	1.0736	0.10249	0.051361	0.409249	1.0066	0.0094398	0.9543	0.971288
LPC(17:1) [sn1] (b)	0.98718	-0.018614	0.89592	0.974004	1.0299	0.042441	0.44441	0.632201	1.0959	0.13209	0.043486	0.40149	1.0035	0.0050359	0.87861	0.943203
LPC(17:1) [sn2] (a)	0.97562	-0.035603	0.55761	0.91979	1.058	0.081278	0.13086	0.284099	1.088	0.12172	0.030436	0.40149	1.0112	0.016126	0.75228	0.864199
LPC(18:0) [sn1]	0.98491	-0.021932	0.70916	0.967506	1.057	0.079963	0.081172	0.207501	1.0224	0.031966	0.47877	0.767877	1.018	0.025726	0.47259	0.663978
LPC(18:0) [sn2]	0.98666	-0.019374	0.80766	0.967772	1.0546	0.076746	0.1222	0.275726	1.0254	0.036177	0.42157	0.722554	1.0171	0.024395	0.52341	0.706333
LPC(18:1) [sn1]	0.97672	-0.033986	0.48947	0.917993	1.037	0.052477	0.33935	0.537364	1.0078	0.011194	0.8664	0.939197	0.9992	-0.0011563	0.91209	0.964311
LPC(18:1) [sn2]	0.9611	-0.057243	0.1793	0.764214	1.04	0.056555	0.22957	0.416683	1.0218	0.031148	0.46254	0.746643	0.99441	-0.0080863	0.79052	0.886376
LPC(18:2) [+OH]	0.86044	-0.21685	0.0025185	0.26362	1.0135	0.019291	0.80415	0.890459	0.99869	-0.0018856	0.56562	0.81936	0.90823	-0.13888	0.0025025	0.0367524
LPC(18:2) [sn1]	0.95595	-0.065	0.19114	0.764214	1.0345	0.048914	0.24383	0.43483	0.98622	-0.020018	0.5685	0.81999	0.98193	-0.026303	0.65162	0.804805
LPC(18:2) [sn2]	0.9564	-0.064312	0.14479	0.732755	1.0492	0.069275	0.15046	0.313024	0.98745	-0.018215	0.67921	0.87111	0.97986	-0.029346	0.51843	0.70091
LPC(18:3) (a) [sn1] [104_sn1]	0.91783	-0.12371	0.090137	0.698261	1.0217	0.031039	0.43911	0.628859	1.0126	0.018117	0.73866	0.91103	0.95995	-0.058972	0.43865	0.644213
LPC(18:3) [sn1] (a)/LPC(18:3) [sn2] (b)	0.91282	-0.13159	0.070059	0.698261	1.0174	0.024929	0.47449	0.660582	1.0084	0.012085	0.7003	0.886021	0.95025	-0.073613	0.30142	0.514602
LPC(18:3) [sn1] (b)	0.90614	-0.14219	0.041669	0.698261	1.0247	0.035158	0.42737	0.622763	1.0342	0.04847	0.95993	0.981608	0.95581	-0.065201	0.33555	0.541653
LPC(18:3) [sn2] (a)	0.90021	-0.15166	0.018672	0.582722	1.0138	0.019793	0.51614	0.694055	0.99091	-0.013168	0.44218	0.73111	0.94835	-0.076502	0.2149	0.421362
LPC(19:0) (a) [sn1] [104_sn1]	0.98262	-0.025291	0.76892	0.967772	1.0743	0.10341	0.088902	0.220489	1.0468	0.066038	0.33706	0.650665	1.0299	0.042499	0.3779	0.586019
LPC(19:0) [sn1] (a) / LPC(19:0) [sn2] (b)	0.96796	-0.046976	0.37562	0.877243	1.0283	0.040254	0.68189	0.811859	1.0334	0.04736	0.42723	0.725613	0.99652	-0.0050364	0.78507	0.883258
LPC(19:0) [sn1] (b)	0.95762	-0.062473	0.20567	0.774105	0.99229	-0.011163	0.64384	0.789257	1.0037	0.0053774	0.81489	0.929899	0.98066	-0.028169	0.418	0.621194
LPC(19:0) [sn2] (a)	0.97066	-0.042957	0.49807	0.918252	1.0447	0.063104	0.32651	0.525927	1.0511	0.071854	0.18906	0.537075	1.0122	0.017445	0.75953	0.868531
LPC(19:1) (a)	0.93492	-0.097091	0.04822	0.698261	1.0181	0.025846	0.87355	0.93071	1.033	0.046904	0.30336	0.622013	0.9616	-0.056498	0.12529	0.302717
LPC(19:1) (b)	0.95935	-0.059875	0.2108	0.782853	1.0277	0.039374	0.49672	0.679813	1.0375	0.053101	0.29898	0.618843	0.97958	-0.029769	0.37501	0.582744
LPC(19:1) (c)	0.9858	-0.020638	0.84861	0.970088	1.0174	0.024958	0.96714	0.981503	1.042	0.059417	0.31524	0.626299	0.99902	-0.001411	0.67941	0.81551
LPC(20:0) [sn1]	0.96411	-0.052725	0.25916	0.827916	1.0521	0.073275	0.18117	0.352458	0.99977	-0.00032881	0.8765	0.939197	1.0057	0.0081495	0.92384	0.964311
LPC(20:0) [sn2]	0.96929	-0.044995	0.36581	0.877243	1.0549	0.077116	0.17748	0.347649	1.0011	0.0016571	0.95923	0.981608	1.0116	0.016584	0.7503	0.863927
LPC(20:1) [sn1]	0.93479	-0.09728	0.048075	0.698261	1.0068	0.0097161	0.87172	0.930083	0.97923	-0.030274	0.75302	0.916204	0.96344	-0.053736	0.15448	0.342249
LPC(20:1) [sn2]	0.93989	-0.089444	0.13174	0.710957	1.0296	0.04208	0.64009	0.786352	0.97615	-0.034825	0.81873	0.929899	0.96332	-0.053906	0.3078	0.518493
LPC(20:2) [sn1]	0.95361	-0.068529	0.14292	0.730453	1.045	0.063541	0.22501	0.41206	1.0066	0.0094637	0.9806	0.988519	0.99035	-0.01399	0.71341	0.843676
LPC(20:2) [sn2]	0.96003	-0.058845	0.24337	0.799492	1.053	0.074551	0.13834	0.296896	1.0268	0.038101	0.49953	0.777668	0.99496	-0.0072934	0.95426	0.971288
LPC(20:3) [sn1]	0.99411	-0.0085288	0.75929	0.967772	1.0838	0.11617	0.036878	0.123458	1.0735	0.10231	0.15011	0.515299	1.0492	0.069237	0.085437	0.242684
LPC(20:3) [sn2]	1.0066	0.0094402	0.49245	0.918252	1.089	0.12304	0.024595	0.094957	1.0892	0.12333	0.037661	0.40149	1.0721	0.1004	0.01443	0.083139
LPC(20:4) [+OH]	0.99899	-0.0014524	0.34306	0.858679	0.91925	-0.12147	0.2484	0.439838	0.84789	-0.23805	0.16867	0.523899	0.93082	-0.10342	0.55887	0.729487
LPC(20:4) [sn1]	1.0247	0.0352	0.32542	0.856357	1.0154	0.022022	0.8115	0.893785	0.99521	-0.0069313	0.9948	0.997463	1.0078	0.011139	0.72308	0.847554
LPC(20:4) [sn2]	1.0224	0.031949	0.30071	0.84514	1.0145	0.020762	0.7953	0.883798	1.0206	0.029471	0.57139	0.81999	1.0089	0.012844	0.62685	0.783824
LPC(20:5) [sn1]	0.92604	-0.11085	0.40823	0.898251	0.93331	-0.099568	0.66304	0.805715	1.0441	0.062197	0.72399	0.90529	0.87516	-0.19238	0.093567	0.254652
LPC(20:5) [sn2]	0.92211	-0.11699	0.33941	0.858679	0.94903	-0.075467	0.61816	0.767831	1.063	0.088141	0.59658	0.839105	0.87816	-0.18745	0.078193	0.226126
LPC(22:0) [sn1]	0.9726	-0.04008	0.24809	0.80451	1.0429	0.060622	0.28683	0.488158	0.99679	-0.0046322	0.82361	0.929899	1.0213	0.030372	0.77852	0.880833
LPC(22:0) [sn2]	0.95487	-0.06662	0.12494	0.710957	1.0339	0.048069	0.41353	0.615773	1.0029	0.0042372	0.9113	0.957796	1.0153	0.021883	0.90552	0.963976
LPC(22:1) [sn1]	0.86479	-0.20958	0.001137	0.212903	1.0052	0.0074244	0.74771	0.855015	0.94098	-0.087757	0.43788	0.728827	0.90308	-0.14707	0.0047611	0.0538184
LPC(22:1) [sn2]	0.87786	-0.18794	0.0057729	0.367172	1.0072	0.010329	0.93143	0.960938	0.98021	-0.028841	0.7622	0.916353	0.91507	-0.12805	0.018799	0.0942542
LPC(22:4) [sn1]	1.0044	0.0063203	0.53614	0.91979	1.0862	0.11931	0.12567	0.277571	1.01	0.014374	0.82596	0.93002	1.0596	0.083454	0.093323	0.254652
LPC(22:4) [sn2]	1.0135	0.019381	0.38157	0.877243	1.1123	0.15361	0.036922	0.123458	1.0247	0.035183	0.5779	0.824471	1.0768	0.10669	0.029543	0.125015
LPC(22:5) (n3) [sn1] [104_sn1]	0.95287	-0.069652	0.27114	0.831917	0.96978	-0.044264	0.73606	0.844171	1.0166	0.023684	0.96828	0.982712	0.94834	-0.076519	0.17614	0.372475
LPC(22:5) [sn1] (n3)/LPC(22:5) [sn2] (n6)	0.9702	-0.043641	0.62917	0.924016	0.98083	-0.027918	0.93585	0.96417	1.0145	0.020822	0.89097	0.945388	0.96759	-0.047529	0.47427	0.663978
LPC(22:5) [sn1] (n6)	1.0454	0.064065	0.11444	0.698261	1.115	0.157	0.065973	0.18507	1.0019	0.0027397	0.84482	0.936657	1.0873	0.12071	0.014948	0.085466
LPC(22:5) [sn2] (n3)	0.95985	-0.059114	0.328	0.856357	0.97431	-0.037541	0.7226	0.833015	1.0324	0.045976	0.60132	0.841848	0.96872	-0.04585	0.41268	0.614746
LPC(22:6) [+OH]	0.94733	-0.078057	0.97323	0.999164	0.84575	-0.2417	0.10109	0.238853	0.96028	-0.058478	0.40463	0.711427	0.87252	-0.19674	0.050683	0.176565
LPC(22:6) [sn1]	0.9653	-0.050955	0.31622	0.856357	0.93839	-0.09174	0.1986	0.379468	1.0481	0.067761	0.32758	0.64062	0.9327	-0.10051	0.041136	0.15561
LPC(22:6) [sn2]	0.96408	-0.052768	0.32526	0.856357	0.94179	-0.086516	0.22921	0.416683	1.056	0.07863	0.25159	0.576272	0.9299	-0.10486	0.038548	0.149263
LPC(24:0) [sn1]	0.96825	-0.046551	0.13652	0.720095	1.0003	0.00048076	0.86674	0.927412	1.0016	0.0022781	0.85878	0.939197	0.99732	-0.0038766	0.74679	0.863835
LPC(24:0) [sn2]	0.97015	-0.043713	0.18997	0.764214	1.0276	0.039221	0.42709	0.622763	0.998	-0.0028864	0.80948	0.928485	0.99959	-0.00058725	0.75408	0.86494
LPC(26:0) [sn1]	0.96528	-0.05098	0.33172	0.856357	0.98035	-0.02863	0.63094	0.779825	0.98617	-0.020086	0.72876	0.908222	0.96571	-0.050338	0.29642	0.514602
LPC(26:0) [sn2]	0.94807	-0.076938	0.080268	0.698261	1.0017	0.0024478	0.96313	0.978812	0.99691	-0.0044676	0.79966	0.927764	0.97443	-0.037368	0.32082	0.524725
LPC(O-16:0)	0.96663	-0.048972	0.3918	0.886581	1.0259	0.036873	0.75318	0.857343	1.0232	0.033153	0.59712	0.839105	0.97917	-0.030374	0.46777	0.661056
LPC(O-18:0)	0.97437	-0.037458	0.59193	0.91979	1.0363	0.051415	0.54046	0.705234	0.98988	-0.014681	0.7951	0.926232	0.98734	-0.018377	0.61574	0.775108
LPC(O-18:1)	0.97777	-0.032428	0.58415	0.91979	1.0304	0.043159	0.55761	0.717611	0.98271	-0.025164	0.79085	0.924811	0.98014	-0.028936	0.44804	0.651615
LPC(O-20:0)	0.95897	-0.060443	0.31733	0.856357	1.0166	0.023741	0.98203	0.985622	0.97896	-0.030677	0.51842	0.786071	0.97487	-0.03672	0.37081	0.578618
LPC(O-20:1)	0.95786	-0.06211	0.34591	0.860753	1.0182	0.026082	0.95688	0.973995	0.99532	-0.0067635	0.68905	0.877718	0.97099	-0.042474	0.31276	0.520572
LPC(O-22:0)	0.97017	-0.043683	0.19783	0.767744	1.0098	0.014021	0.94658	0.970616	0.97422	-0.037684	0.35455	0.672299	0.97611	-0.034879	0.2193	0.425533
LPC(O-22:1)	0.94309	-0.084531	0.1156	0.698261	0.98642	-0.019727	0.54392	0.708515	0.97789	-0.032261	0.58773	0.832367	0.9522	-0.070668	0.094177	0.254652
LPC(O-24:0)	0.98014	-0.028947	0.37985	0.877243	1.0051	0.0073045	0.96953	0.981503	0.96545	-0.050727	0.1652	0.523548	0.97069	-0.042923	0.19385	0.395362
LPC(O-24:1)	0.94526	-0.081214	0.07223	0.698261	1.0033	0.0046829	0.97205	0.981503	0.97586	-0.035258	0.45472	0.737142	0.94865	-0.076056	0.05455	0.187422
LPC(O-24:2)	0.91827	-0.12302	0.038196	0.698261	0.94963	-0.074557	0.32027	0.521074	0.9468	-0.078873	0.21226	0.557834	0.92797	-0.10785	0.029379	0.125015
LPC(P-16:0)	0.96798	-0.046956	0.33071	0.856357	1.0415	0.058608	0.35905	0.553397	1.0076	0.010941	0.65873	0.87111	0.98867	-0.016436	0.62161	0.778572
LPC(P-17:0) (a)	0.96803	-0.046872	0.65423	0.932733	1.0504	0.070954	0.39864	0.598211	1.0763	0.10614	0.11965	0.489715	0.99345	-0.0094744	0.87898	0.943203
LPC(P-17:0) (b)	0.96461	-0.051981	0.44607	0.898251	1.0544	0.07644	0.28858	0.489019	1.0485	0.068378	0.1949	0.538155	0.98864	-0.016488	0.71945	0.844621
LPC(P-18:0)	0.95902	-0.060364	0.22016	0.793051	1.0639	0.089423	0.18065	0.352362	0.99777	-0.0032263	0.89428	0.945388	0.9882	-0.017118	0.47155	0.663978
LPC(P-18:1)	0.98108	-0.027554	0.60614	0.91979	1.0409	0.057806	0.38528	0.585344	0.949	-0.075525	0.63177	0.865074	0.99474	-0.0076111	0.74627	0.863835
LPC(P-20:0)	0.93769	-0.092822	0.033004	0.698261	1.008	0.011463	0.89989	0.945102	0.94656	-0.079229	0.25308	0.576345	0.96512	-0.051224	0.17605	0.372475
LPE(16:0) [sn1]	0.94534	-0.081089	0.14187	0.730453	1.0368	0.0522	0.28328	0.48553	1.0424	0.059949	0.27414	0.595162	0.99414	-0.0084751	0.91315	0.964311
LPE(16:0) [sn2]	0.94016	-0.089015	0.080169	0.698261	1.0462	0.065127	0.20352	0.384348	1.0509	0.071675	0.20024	0.539496	0.99557	-0.0063981	0.92572	0.964345
LPE(18:0) [sn1]	0.98515	-0.021586	0.66747	0.940277	1.0942	0.12993	0.0096875	0.0558149	1.0377	0.053439	0.30805	0.622013	1.0466	0.065778	0.12399	0.300545
LPE(18:0) [sn2]	0.97825	-0.031725	0.56288	0.91979	1.0961	0.13244	0.0092	0.0538344	1.0407	0.057603	0.2994	0.618843	1.0392	0.055452	0.17654	0.372475
LPE(18:1) [sn1]	0.97617	-0.034789	0.60124	0.91979	1.0963	0.13259	0.024283	0.0942382	1.0094	0.01343	0.65136	0.87111	1.037	0.052461	0.31577	0.522895
LPE(18:1) [sn2]	0.96115	-0.057167	0.33631	0.858679	1.0912	0.12586	0.037662	0.124818	1.0063	0.0090297	0.64233	0.866648	1.0233	0.033219	0.55718	0.729487
LPE(18:2) [sn1]	0.93776	-0.092706	0.10662	0.698261	1.0424	0.059916	0.15699	0.320396	0.9661	-0.049757	0.55643	0.817688	0.99298	-0.010164	0.92221	0.964311
LPE(18:2) [sn2]	0.93992	-0.089395	0.16182	0.756862	1.0296	0.042069	0.2718	0.473438	0.96261	-0.054976	0.53275	0.796467	1.0008	0.0011545	0.7308	0.852938
LPE(20:4) [sn1]	0.98928	-0.015544	0.73762	0.967772	1.0488	0.068693	0.23573	0.424427	0.98008	-0.029026	0.67501	0.87111	1.0169	0.024131	0.64119	0.796437
LPE(20:4) [sn2]	1.0189	0.026951	0.50685	0.918252	1.0358	0.050809	0.31159	0.51519	0.97942	-0.030002	0.73545	0.910499	1.034	0.0483	0.21621	0.422151
LPE(22:6) [sn1]	0.95386	-0.068155	0.11161	0.698261	0.99064	-0.013571	0.90115	0.945102	1.0166	0.023806	0.65945	0.87111	0.95334	-0.068942	0.13703	0.321741
LPE(22:6) [sn2]	0.97591	-0.035183	0.4397	0.898251	0.98987	-0.014686	0.76543	0.867333	1.0314	0.044655	0.48762	0.774186	0.96219	-0.055605	0.29483	0.514232
LPE(P-16:0)	0.97238	-0.040404	0.35519	0.871004	1.0269	0.038315	0.75143	0.856653	1.0625	0.087526	0.17136	0.526019	0.99042	-0.013882	0.66027	0.812056
LPE(P-18:0)	1.0009	0.0013082	0.82593	0.970088	1.084	0.11636	0.039174	0.128128	1.018	0.025719	0.72594	0.906215	1.0207	0.029561	0.46656	0.661056
LPE(P-18:1)	1.0415	0.058608	0.24241	0.799492	1.0749	0.10417	0.076155	0.200141	1.0298	0.042374	0.64915	0.869791	1.0295	0.041932	0.36885	0.577968
LPE(P-20:0)	0.96632	-0.049431	0.25069	0.805866	1.0165	0.023593	0.73035	0.839006	0.97966	-0.029645	0.63891	0.866648	0.97729	-0.033141	0.4026	0.604754
LPI(18:0) [sn1]	0.99505	-0.0071576	0.61062	0.91979	1.094	0.12965	0.016265	0.0738332	1.02	0.028545	0.96225	0.981608	1.0182	0.025963	0.4029	0.604754
LPI(18:0) [sn2]	1.0058	0.0083095	0.60305	0.91979	1.1029	0.1413	0.048255	0.148634	1.0371	0.052516	0.62655	0.860019	1.0374	0.053036	0.2213	0.4272
LPI(18:1) [sn1]	1.0511	0.071883	0.2265	0.793051	1.076	0.10571	0.092936	0.227481	1.0733	0.10201	0.34433	0.660557	1.0516	0.072605	0.25926	0.480658
LPI(18:1) [sn2]	1.0091	0.013109	0.61959	0.91979	1.0345	0.048966	0.42066	0.622763	1.0893	0.12335	0.29213	0.611188	1.0124	0.017772	0.48977	0.681855
LPI(18:2) [sn1]	0.99799	-0.002905	0.87101	0.970088	1.0402	0.056802	0.2731	0.4735	0.96476	-0.051764	0.26119	0.580044	0.98881	-0.016235	0.60286	0.764031
LPI(18:2) [sn2]	0.98793	-0.017522	0.81143	0.967772	1.027	0.038366	0.45743	0.642805	0.9566	-0.064014	0.21745	0.55933	0.97588	-0.03522	0.37033	0.578618
LPI(20:4) [sn1]	1.0039	0.0055904	0.85392	0.970088	1.0381	0.054012	0.24444	0.434883	0.97858	-0.031238	0.40916	0.714361	0.98258	-0.025348	0.52656	0.706798
LPI(20:4) [sn2]	1.0128	0.018369	0.57444	0.91979	1.0497	0.069934	0.14151	0.301324	0.97103	-0.042417	0.23535	0.56728	0.99144	-0.012407	0.86374	0.938957
methyl-CE(18:0)	1.0116	0.01668	0.6271	0.924016	0.98754	-0.01809	0.85478	0.922522	0.96429	-0.052459	0.52786	0.795507	1.0247	0.035188	0.54721	0.722858
methyl-CE(18:1)	1.0107	0.015318	0.70065	0.963118	0.96378	-0.053227	0.58339	0.741866	0.97794	-0.032182	0.4952	0.775951	1.0005	0.00069667	0.87761	0.943203
methyl-CE(18:2)	0.96696	-0.048474	0.58088	0.91979	0.93537	-0.096388	0.35703	0.552867	0.94271	-0.085119	0.17985	0.534554	0.96053	-0.058104	0.2147	0.421362
methyl-CE(20:4)	1.0339	0.048132	0.87889	0.972329	0.90005	-0.15193	0.1174	0.268087	0.94291	-0.084814	0.19497	0.538155	0.96808	-0.046807	0.11619	0.285332
methyl-CE(22:6)	0.88697	-0.17305	0.3803	0.877243	0.6791	-0.55831	0.0039377	0.0323568	0.89983	-0.15228	0.28381	0.609094	0.76217	-0.39182	0.0014808	0.0270517
methyl-DE(18:1)	1.0193	0.027542	0.7643	0.967772	0.99644	-0.0051382	0.89381	0.945102	1.0429	0.060558	0.6674	0.87111	1.0145	0.020822	0.91964	0.964311
methyl-DE(18:2)	0.95361	-0.068532	0.3565	0.871004	0.89061	-0.16713	0.20961	0.389573	0.94199	-0.086213	0.16997	0.523899	0.92665	-0.1099	0.075532	0.223611
PA(34:1)	1.0327	0.04641	0.16385	0.757553	1.1261	0.17138	0.0015716	0.0199513	1.081	0.1124	0.074054	0.44731	1.0698	0.097325	0.010537	0.0755899
PA(36:1)	1.0548	0.077008	0.063944	0.698261	1.1367	0.1848	0.00046564	0.0112505	1.0626	0.087627	0.29129	0.611188	1.0934	0.12883	0.0032001	0.0420504
PA(36:2)	1.0219	0.031227	0.42742	0.898251	1.1609	0.21526	0.00023151	0.0096495	1.085	0.11765	0.1292	0.500672	1.0589	0.082607	0.071502	0.220358
PA(36:3)	0.99062	-0.013592	0.99361	0.99957	1.1428	0.19262	0.00023732	0.0096495	1.0563	0.078992	0.19931	0.538928	1.0546	0.076722	0.037706	0.148463
PA(36:4)	1.0412	0.058246	0.13178	0.710957	1.1503	0.202	6.27e-05	0.0067089	0.99803	-0.0028483	0.86626	0.939197	1.0823	0.11409	0.0044994	0.0535987
PA(40:6)	0.97912	-0.030438	0.61477	0.91979	1.0512	0.072103	0.083322	0.210509	1.0576	0.080744	0.17901	0.534177	1.0076	0.010938	0.54504	0.722858
PC(14:0_16:0)	0.97	-0.043951	0.67148	0.943599	1.0172	0.024633	0.33803	0.536408	1.1081	0.14804	0.045719	0.40149	1.0136	0.01946	0.43598	0.64155
PC(14:0_20:4)	1.0706	0.098391	0.082534	0.698261	1.0839	0.11621	0.13456	0.289613	1.1295	0.17574	0.038287	0.40149	1.1296	0.17586	0.0068836	0.0636521
PC(14:0_22:6)	1.0213	0.0304	0.71603	0.967772	1.0072	0.010324	0.72291	0.833015	1.154	0.20666	0.016502	0.364076	1.0419	0.059198	0.41284	0.614746
PC(15:0_20:3)	1.0219	0.031254	0.42254	0.898251	1.0926	0.12782	0.010517	0.0585163	1.113	0.15451	0.0030484	0.32873	1.0795	0.11039	0.010119	0.0755899
PC(15:0_20:4)	1.106	0.14534	0.0042914	0.321426	1.0594	0.0832	0.20609	0.384952	1.1228	0.16711	0.0047362	0.32873	1.1042	0.14298	0.0079041	0.0674767
PC(15:0_22:6)	1.0231	0.032905	0.74533	0.967772	0.95476	-0.066795	0.45671	0.642805	1.1678	0.22381	0.0046437	0.32873	0.99285	-0.010347	0.67929	0.81551
PC(15-MHDA_18:1)	1.0188	0.026845	0.29885	0.84514	1.0748	0.10404	0.095656	0.231117	1.1379	0.18636	0.0055528	0.32873	1.0499	0.070237	0.09987	0.263666
PC(15-MHDA_18:2)	1.0426	0.060118	0.16269	0.756862	1.0997	0.13709	0.025967	0.099231	1.1132	0.15473	0.017009	0.364076	1.0793	0.11016	0.016126	0.086459
PC(15-MHDA_20:4)	1.0858	0.11871	0.016145	0.549664	1.0683	0.095325	0.15022	0.313024	1.0885	0.12239	0.041127	0.40149	1.0897	0.12391	0.016276	0.086459
PC(15-MHDA_22:6)	0.98972	-0.014905	0.75614	0.967772	0.99062	-0.013591	0.55131	0.714115	1.1114	0.15234	0.03618	0.40149	0.97284	-0.039721	0.44115	0.646617
PC(16:0_16:0)	0.97493	-0.036633	0.35802	0.871004	0.99845	-0.0022415	0.88332	0.938853	1.0277	0.039444	0.45567	0.737142	0.97644	-0.034401	0.44426	0.649904
PC(16:0_18:0)	0.9966	-0.0049093	0.97394	0.999164	1.0167	0.023889	0.55394	0.714115	1.0017	0.002503	0.97396	0.984475	0.99426	-0.0083061	0.86751	0.941688
PC(16:0_18:1)	1.006	0.0086783	0.48345	0.916719	1.0482	0.067858	0.047373	0.14723	1.0647	0.09043	0.024411	0.40149	1.0334	0.047386	0.044491	0.161111
PC(16:0_18:2)	0.9967	-0.0047714	0.80879	0.967772	1.0166	0.023778	0.20661	0.384952	1.0184	0.026336	0.19588	0.538155	1.0068	0.0097313	0.44766	0.651615
PC(16:0_18:3) (a)	0.98897	-0.015996	0.77205	0.967772	1.0312	0.044338	0.22432	0.41206	1.0384	0.054429	0.74521	0.913523	1.0188	0.026839	0.39674	0.599955
PC(16:0_18:3) (b)	0.97996	-0.029208	0.95514	0.996409	1.1087	0.14885	0.024916	0.095703	1.0987	0.13574	0.12523	0.500672	1.0523	0.073494	0.11503	0.283413
PC(16:0_20:3) (a)	1.0302	0.042941	0.1959	0.764214	1.0963	0.13261	0.0048121	0.0360426	1.0587	0.082344	0.15214	0.515299	1.0885	0.12228	0.00081323	0.0198202
PC(16:0_20:3) (b)	0.98096	-0.027734	0.64346	0.927931	1.107	0.14672	0.046125	0.144551	1.0937	0.12918	0.11642	0.486684	1.0456	0.064309	0.099975	0.263666
PC(16:0_20:4)	1.0245	0.034941	0.072461	0.698261	1.0048	0.0068475	0.85019	0.920469	1.0337	0.04781	0.10851	0.479096	1.014	0.020016	0.2578	0.479137
PC(16:0_20:5)	0.97756	-0.03274	0.85017	0.970088	0.98085	-0.027897	0.97194	0.981503	1.0868	0.12005	0.41916	0.721726	0.94234	-0.085687	0.47996	0.669441
PC(16:0_22:6)	0.99378	-0.0090034	0.99813	0.99957	0.95046	-0.073296	0.22958	0.416683	1.0688	0.095979	0.16019	0.517746	0.96494	-0.051489	0.2892	0.511334
PC(16:1_18:2)	1.013	0.01868	0.55537	0.91979	1.0416	0.058768	0.33044	0.528883	1.0748	0.10412	0.24052	0.56728	1.0699	0.097463	0.038661	0.149263
PC(16:1_20:4)	1.0596	0.083453	0.073008	0.698261	1.0417	0.058976	0.39188	0.59177	1.0987	0.13583	0.057386	0.426457	1.0917	0.12652	0.012435	0.0776151
PC(16:1_22:6)	1.0026	0.0037009	0.94816	0.996409	0.99043	-0.013868	0.77019	0.867569	1.0923	0.12743	0.091493	0.467561	1.0087	0.012441	0.93079	0.96589
PC(17:0_18:1)	1.011	0.015816	0.40932	0.898251	1.073	0.10161	0.035357	0.120381	1.1114	0.15239	0.0040678	0.32873	1.0415	0.058614	0.091999	0.252408
PC(17:0_18:2)	1.0096	0.013719	0.58671	0.91979	1.0503	0.070789	0.12434	0.276352	1.0419	0.059236	0.24222	0.56728	1.0367	0.052052	0.14597	0.332315
PC(17:0_20:4)	1.0568	0.079697	0.058772	0.698261	1.0185	0.026466	0.67479	0.811556	1.0588	0.082385	0.1585	0.516159	1.0372	0.052626	0.26313	0.484237
PC(17:0_22:6)	0.97473	-0.036922	0.64784	0.927931	0.93882	-0.091083	0.16264	0.329236	1.0784	0.10885	0.1109	0.483236	0.93216	-0.10135	0.059401	0.200411
PC(17:1_18:2)	0.99036	-0.013978	0.97133	0.999164	1.0733	0.10199	0.039999	0.130258	1.0682	0.09524	0.10252	0.473997	1.04	0.056619	0.12203	0.296755
PC(18:0_18:1)	1.0267	0.037955	0.20017	0.7722	1.0868	0.12014	0.010397	0.0585163	1.0996	0.13702	0.009994	0.361945	1.0585	0.082086	0.01568	0.086459
PC(18:0_18:2)	0.99892	-0.0015552	0.85402	0.970088	1.0327	0.04641	0.077439	0.201988	1.0232	0.033089	0.26708	0.584921	1.0161	0.023069	0.19331	0.395362
PC(18:0_20:3)	1.0589	0.082592	0.080795	0.698261	1.1254	0.17043	0.0027739	0.0271222	1.0943	0.12999	0.027166	0.40149	1.128	0.17372	0.0001886	0.0139845
PC(18:0_20:4)	1.0589	0.0825	0.011971	0.549664	1.0242	0.034521	0.43356	0.625954	1.0344	0.048825	0.30901	0.622173	1.0399	0.056452	0.060367	0.202757
PC(18:0_22:4)	1.0796	0.11043	0.038357	0.698261	1.1255	0.17056	0.017298	0.0757673	1.0301	0.042836	0.4376	0.728827	1.1279	0.17367	0.00076086	0.0198202
PC(18:0_22:5) (n3)/PC(20:1_20:4)	1.0013	0.0018852	0.84651	0.970088	0.96908	-0.045306	0.53234	0.700092	1.0379	0.053733	0.38426	0.69352	0.98833	-0.01694	0.84004	0.920022
PC(18:0_22:5) (n6)	1.0984	0.13541	0.025582	0.659969	1.1488	0.20012	0.01496	0.0715319	1.0399	0.056511	0.43551	0.728118	1.132	0.17886	0.0013519	0.0270517
PC(18:0_22:6)	0.98706	-0.018794	0.78359	0.967772	0.92836	-0.10725	0.18966	0.364244	1.0593	0.083132	0.25099	0.576272	0.94391	-0.083278	0.13097	0.313407
PC(18:1_18:1)	0.9984	-0.002314	0.69797	0.962762	1.0595	0.083367	0.065562	0.184609	1.0825	0.11442	0.041764	0.40149	1.0431	0.060914	0.078638	0.226538
PC(18:1_18:2)	0.9889	-0.016104	0.95783	0.996409	1.0674	0.09414	0.062171	0.176387	1.0109	0.015574	0.77353	0.92257	1.0345	0.048992	0.13526	0.319032
PC(18:1_20:3)	1.0247	0.035235	0.23848	0.799492	1.0973	0.13394	0.011788	0.061314	1.0679	0.094764	0.10735	0.479096	1.0921	0.12714	0.0015917	0.0280178
PC(18:1_22:6) (a)	0.9273	-0.1089	0.055145	0.698261	0.92941	-0.10562	0.043388	0.137702	1.0416	0.058842	0.29846	0.618843	0.92278	-0.11594	0.0081851	0.0674767
PC(18:1_22:6) (b)	0.98568	-0.020814	0.63746	0.927931	0.99396	-0.0087397	0.71324	0.827436	0.95707	-0.063303	0.784	0.924662	0.96045	-0.058213	0.13397	0.317543
PC(18:2_18:2)	0.97011	-0.04378	0.42716	0.898251	1.061	0.085408	0.14358	0.30465	1.0073	0.010564	0.90369	0.951988	1.007	0.010077	0.78893	0.88592
PC(18:2_20:5)	0.95483	-0.066678	0.44958	0.898251	1.0212	0.030226	0.58066	0.73965	1.0801	0.11122	0.51645	0.786071	0.94756	-0.077717	0.47414	0.663978
PC(20:0_20:4)	1.0252	0.035891	0.24323	0.799492	1.0188	0.026808	0.42165	0.622763	1.0137	0.019685	0.56322	0.81936	1.0366	0.051799	0.10499	0.268387
PC(28:0)	0.94247	-0.085485	0.63945	0.927931	0.8838	-0.17821	0.83146	0.910473	1.061	0.085389	0.187	0.537075	0.97851	-0.031341	0.61242	0.774835
PC(31:0) (a)	0.94559	-0.080707	0.86562	0.970088	1.0464	0.065442	0.14845	0.311559	1.2273	0.29545	0.0048766	0.32873	1.0191	0.027285	0.31467	0.522589
PC(31:0) (b)	0.98304	-0.024673	0.59406	0.91979	0.98138	-0.027109	0.8991	0.945102	1.1052	0.14424	0.0082284	0.361945	0.97321	-0.039177	0.35859	0.566633
PC(32:1)	0.9649	-0.051556	0.99956	0.99957	1.0998	0.13729	0.11161	0.260423	1.1565	0.20975	0.033265	0.40149	1.0535	0.07522	0.10407	0.266947
PC(32:2)	1.0226	0.032243	0.71385	0.967772	1.0783	0.10877	0.0827	0.210509	1.1142	0.15596	0.047093	0.40149	1.1024	0.14071	0.018002	0.0923527
PC(33:0) (a)	1.001	0.0014034	0.63403	0.925709	1.0627	0.087696	0.1463	0.308672	1.1403	0.18945	0.012256	0.364076	1.032	0.045431	0.30299	0.514602
PC(33:0) (b)	0.98554	-0.021011	0.44517	0.898251	0.98852	-0.016663	0.7371	0.844171	1.0495	0.069704	0.089128	0.463589	0.97458	-0.037145	0.15397	0.342206
PC(33:1)	1.0108	0.015506	0.49766	0.918252	1.0793	0.11005	0.053186	0.157131	1.1603	0.21455	0.0013757	0.32873	1.0533	0.074907	0.063725	0.208428
PC(33:2)	1.0333	0.047318	0.32205	0.856357	1.0506	0.071271	0.14161	0.301324	1.0954	0.1315	0.016455	0.364076	1.0573	0.080343	0.065529	0.209749
PC(34:2) [+OH]	0.81545	-0.29434	0.63284	0.925709	1.1679	0.22396	0.0065641	0.0431273	1.1203	0.16389	0.019708	0.398954	1.0499	0.070314	0.14136	0.328816
PC(34:5)	0.98697	-0.018922	0.85297	0.970088	0.98304	-0.024682	0.7695	0.867569	1.1999	0.26295	0.11717	0.486684	0.97926	-0.030235	0.83708	0.920022
PC(35:5)	0.98556	-0.020982	0.90191	0.977094	0.93968	-0.089756	0.9022	0.945102	1.165	0.22031	0.088399	0.463013	0.9311	-0.103	0.54448	0.722858
PC(36:4) [+OH]	1.1044	0.14327	0.0024654	0.26362	1.0246	0.035076	0.50966	0.687811	0.99634	-0.0052843	0.86436	0.939197	1.0489	0.06885	0.064382	0.208804
PC(36:6) (a)	0.96939	-0.044857	0.72265	0.967772	0.98164	-0.02673	0.98022	0.985483	1.1358	0.18366	0.19396	0.538155	0.96768	-0.047394	0.76257	0.870678
PC(38:2)	1.0149	0.02137	0.50234	0.918252	1.0678	0.094619	0.015551	0.0727981	1.0439	0.061917	0.16256	0.518882	1.0554	0.077852	0.012921	0.078621
PC(38:4) (b)	1.0527	0.074058	0.074692	0.698261	1.125	0.16994	0.0039134	0.0323568	1.0247	0.03523	0.57977	0.825566	1.1113	0.15222	0.00042959	0.0166154
PC(38:5) (a)	1.0298	0.042335	0.15633	0.755669	0.99465	-0.0077357	0.7709	0.867569	1.021	0.029925	0.54056	0.801741	1.0197	0.028204	0.36395	0.572686
PC(38:5) (b)	1.0161	0.022977	0.64913	0.927931	1.0011	0.0015323	0.66372	0.805715	1.0386	0.054629	0.6108	0.847202	0.98559	-0.02094	0.82964	0.91652
PC(38:6) (a)	1.0289	0.041046	0.28413	0.831917	1.0581	0.081467	0.09777	0.234711	1.0409	0.057768	0.33509	0.648533	1.0408	0.057711	0.17202	0.368123
PC(38:7)(c)	1.0134	0.01922	0.80619	0.967772	1.0143	0.020496	0.77317	0.868222	1.0289	0.04111	0.50331	0.777668	1.0223	0.031791	0.71729	0.844621
PC(39:5)(a)	0.97735	-0.033046	0.5506	0.91979	0.94803	-0.07699	0.20621	0.384952	1.094	0.12961	0.049148	0.404526	0.95255	-0.070126	0.12754	0.307162
PC(39:5)(b)	0.99606	-0.0056966	0.92958	0.988638	0.98188	-0.026386	0.61813	0.767831	1.0957	0.13192	0.030441	0.40149	0.99451	-0.0079429	0.74728	0.863835
PC(40:7) (a)	1.0216	0.030804	0.26812	0.831917	1.1129	0.15437	0.010547	0.0585163	1.0608	0.085105	0.24136	0.56728	1.083	0.11509	0.010653	0.0755899
PC(40:8)	0.98851	-0.016669	0.79348	0.967772	1.0284	0.04046	0.43175	0.625954	1.0328	0.046535	0.44754	0.736391	1.0068	0.0097808	0.95443	0.971288
PC(44:12)	0.88032	-0.18391	0.23096	0.793051	0.94691	-0.078699	0.49688	0.679813	1.0308	0.043707	0.78838	0.924811	0.8813	-0.18229	0.10355	0.266947
PC(O-16:0/16:0)	0.99197	-0.011631	0.84975	0.970088	1.0241	0.034405	0.35482	0.552516	1.0286	0.040616	0.34483	0.660557	0.99265	-0.010649	0.91621	0.964311
PC(O-16:0/20:3)	1.0167	0.023937	0.58524	0.91979	1.072	0.10024	0.054933	0.160097	1.0486	0.068422	0.21955	0.55933	1.0466	0.065734	0.11132	0.277006
PC(O-16:0/20:4)	1.0396	0.055978	0.17539	0.764214	1.061	0.085431	0.079655	0.205023	1.0415	0.058702	0.2616	0.580044	1.0506	0.071256	0.076203	0.224709
PC(O-16:0/22:6)	0.99919	-0.0011688	0.6803	0.950337	0.96764	-0.04746	0.58558	0.743389	1.0426	0.060167	0.25775	0.580044	0.95989	-0.059063	0.12944	0.310739
PC(O-18:0/18:1)	1.0009	0.0012681	0.81979	0.970088	1.0619	0.086678	0.04842	0.148634	1.0006	0.00080209	0.80884	0.928485	1.0101	0.014446	0.5069	0.696447
PC(O-18:0/18:2)	1.0018	0.0025438	0.92829	0.988638	1.087	0.1203	0.044635	0.140469	1.0044	0.0062952	0.88188	0.941905	1.0233	0.033247	0.46426	0.661056
PC(O-18:0/20:4)	1.06	0.084094	0.058616	0.698261	1.077	0.10703	0.046698	0.145737	0.98465	-0.022323	0.84983	0.936657	1.0483	0.067992	0.088634	0.24864
PC(O-18:0/22:6)	1.0072	0.010397	0.88087	0.972329	0.97721	-0.033262	0.61603	0.767731	1.0114	0.0164	0.65798	0.87111	0.96434	-0.052393	0.1957	0.397234
PC(O-18:1/18:1)	0.98368	-0.023739	0.88665	0.972329	1.0256	0.036435	0.31537	0.519148	1.0042	0.0060959	0.75414	0.916204	0.98908	-0.015848	0.92065	0.964311
PC(O-18:1/18:2)	0.97491	-0.036653	0.6643	0.940277	1.046	0.06491	0.29228	0.493058	0.98612	-0.020164	0.82954	0.930128	0.99095	-0.013121	0.95691	0.97236
PC(O-32:1)	0.933	-0.10005	0.41427	0.898251	0.97119	-0.042175	0.50841	0.687811	0.95646	-0.064221	0.37217	0.682359	0.89582	-0.15872	0.07548	0.223611
PC(O-32:2)	0.92042	-0.11963	0.47531	0.914008	1.0424	0.059908	0.68504	0.811859	1.0003	0.00046046	0.72372	0.90529	0.95698	-0.063439	0.59033	0.753249
PC(O-34:1)	0.97869	-0.031069	0.66032	0.936704	1.0193	0.027538	0.42437	0.622763	1.007	0.010032	0.74876	0.916204	0.9814	-0.02709	0.77178	0.875853
PC(O-34:2)	1.0151	0.021658	0.82621	0.970088	1.0744	0.10358	0.17122	0.341074	1.0127	0.018244	0.68362	0.875267	1.0251	0.035753	0.68454	0.817736
PC(O-34:4)	0.99476	-0.0075749	0.8718	0.970088	1.126	0.17127	0.26222	0.458885	1.0502	0.070616	0.87884	0.940359	1.0795	0.11035	0.40502	0.605509
PC(O-35:4)	1.0286	0.040655	0.43154	0.898251	1.1149	0.15691	0.10078	0.238853	1.0702	0.097883	0.23726	0.56728	1.0685	0.095579	0.21126	0.417503
PC(O-36:0)	0.99361	-0.0092486	0.88459	0.972329	1.0411	0.058125	0.15798	0.321541	0.99025	-0.014133	0.91968	0.964031	1.0075	0.010828	0.53069	0.711068
PC(O-36:5)	0.93829	-0.091887	0.098187	0.698261	0.96972	-0.044359	0.60078	0.752482	1.0033	0.0046962	0.60742	0.846523	0.88556	-0.17534	0.015975	0.086459
PC(O-38:5)	1.016	0.022873	0.41183	0.898251	1.0278	0.039627	0.22476	0.41206	0.99425	-0.0083181	0.88416	0.942014	1.0038	0.0054298	0.69274	0.823591
PC(O-40:5)	1.0092	0.013164	0.57446	0.91979	1.0418	0.059139	0.12357	0.275726	0.98603	-0.020304	0.80578	0.92815	1.0093	0.013337	0.57781	0.744264
PC(P-15:0/20:4) (a)	1.0251	0.03574	0.43549	0.898251	1.2531	0.32554	0.0038806	0.0323568	1.0874	0.12095	0.19849	0.538656	1.0745	0.10363	0.098162	0.261649
PC(P-15:0/20:4) (b)	1.0193	0.027545	0.61032	0.91979	1.1498	0.20139	0.013156	0.0652573	1.0807	0.11199	0.14249	0.509426	1.0456	0.064392	0.27887	0.500896
PC(P-16:0/14:0)	0.9958	-0.0060711	0.95945	0.99671	1.0024	0.0035296	0.86316	0.926249	1.0573	0.080406	0.17508	0.52877	1.0006	0.00081153	0.88386	0.944969
PC(P-16:0/16:0)	0.96899	-0.045442	0.38909	0.883116	1.0065	0.009301	0.91879	0.952784	1.0363	0.051394	0.30574	0.622013	0.99015	-0.014287	0.78091	0.882205
PC(P-16:0/16:1)	0.98611	-0.020181	0.87867	0.972329	0.99035	-0.013988	0.79248	0.883285	1.0469	0.066119	0.3471	0.66215	0.9901	-0.014353	0.95366	0.971288
PC(P-16:0/18:0)	0.99558	-0.0063938	0.76413	0.967772	1.0529	0.074379	0.074142	0.198294	1.0105	0.015114	0.56361	0.81936	0.99621	-0.0054729	0.88119	0.944222
PC(P-16:0/18:1)	0.97797	-0.032132	0.66655	0.940277	1.0112	0.016078	0.68152	0.811859	1.0277	0.039448	0.4891	0.774186	0.97964	-0.029672	0.75603	0.865851
PC(P-16:0/18:2)	1.0384	0.054295	0.37482	0.877243	1.0809	0.11219	0.058172	0.16758	1.037	0.052397	0.34743	0.66215	1.0473	0.066697	0.19049	0.39197
PC(P-16:0/18:3)	0.97055	-0.043126	0.40987	0.898251	1.0587	0.082345	0.24311	0.434581	1.0118	0.016877	0.66887	0.87111	0.97728	-0.033158	0.56367	0.732967
PC(P-16:0/20:4)	1.0562	0.078875	0.095571	0.698261	1.1084	0.14845	0.0069105	0.0438641	1.0557	0.07823	0.18534	0.537075	1.0783	0.10878	0.018264	0.0930594
PC(P-16:0/20:5)	1.0093	0.013368	0.49492	0.918252	1.0403	0.057005	0.59433	0.749416	1.0679	0.094804	0.24312	0.56728	0.97815	-0.031868	0.29972	0.514602
PC(P-16:0/22:6)	1.0099	0.014282	0.97364	0.999164	0.99142	-0.012428	0.80329	0.890459	1.0941	0.1298	0.047171	0.40149	0.98679	-0.019183	0.59024	0.753249
PC(P-17:0/20:4) (a)	1.0386	0.054572	0.28276	0.831917	1.0792	0.1099	0.10207	0.24041	1.0976	0.1343	0.035572	0.40149	1.0511	0.071935	0.21643	0.422151
PC(P-17:0/20:4) (b)	1.0449	0.063378	0.18989	0.764214	1.1069	0.14657	0.015213	0.0720453	1.0783	0.10881	0.059294	0.426457	1.0578	0.081107	0.12027	0.293427
PC(P-18:0/18:2)	1.0369	0.052337	0.53568	0.91979	1.1065	0.14595	0.030175	0.109765	1.01	0.014384	0.67896	0.87111	1.0421	0.059525	0.39513	0.599955
PC(P-18:0/20:4)	1.0643	0.089913	0.068171	0.698261	1.1311	0.17779	0.0028969	0.0271222	1.0306	0.043528	0.37807	0.684069	1.0793	0.1101	0.024234	0.108293
PC(P-18:0/22:5)	1.0215	0.030689	0.4797	0.914008	1.0222	0.031706	0.35726	0.552867	0.99229	-0.011163	0.98809	0.993395	1.0018	0.0025793	0.98987	0.993851
PC(P-18:0/22:6)	1.0147	0.021093	0.95295	0.996409	0.99529	-0.0068093	0.78607	0.880069	1.0582	0.081628	0.19834	0.538656	0.97735	-0.033053	0.4577	0.656933
PC(P-18:1/18:1)	0.97255	-0.040155	0.78993	0.967772	1.0014	0.0020414	0.81781	0.898152	1.0151	0.021652	0.70966	0.891824	0.98108	-0.027556	0.9349	0.96589
PC(P-18:1/22:6)	1.0042	0.0060026	0.96326	0.9979	0.94508	-0.081491	0.64042	0.786352	1.0356	0.050483	0.29508	0.61564	0.95688	-0.063583	0.27571	0.497607
PC(P-20:0/20:4)	1.0367	0.052006	0.21113	0.782853	1.0541	0.07596	0.12369	0.275726	0.95359	-0.068557	0.41421	0.718364	1.0269	0.038314	0.295	0.514232
PC(P-35:2)(a)	1.0354	0.050169	0.56196	0.91979	1.1082	0.14827	0.090635	0.223308	1.1103	0.15096	0.043507	0.40149	1.061	0.085437	0.27063	0.492504
PC(P-35:2)(b)	1.01	0.014374	0.98592	0.99957	1.099	0.13616	0.05079	0.152778	1.0949	0.13075	0.042697	0.40149	1.0284	0.04044	0.67475	0.814483
PC(P-36:3)	1.0371	0.052505	0.29404	0.84514	1.1133	0.15483	0.0021128	0.0232841	1.0802	0.11135	0.036768	0.40149	1.0843	0.11677	0.006054	0.0610345
PC(P-38:5) (a)	1.0438	0.061905	0.11139	0.698261	1.0394	0.055812	0.15644	0.320146	1.0222	0.03164	0.39481	0.700741	1.0343	0.048641	0.16321	0.354331
PC(P-38:5) (b)	1.0547	0.076885	0.14916	0.739873	1.1206	0.16423	0.0068595	0.0438641	1.0147	0.02109	0.4402	0.729446	1.0665	0.092833	0.094164	0.254652
PE(15-MHDA_18:1)	1.0325	0.046143	0.33271	0.856357	1.187	0.24738	0.00086783	0.0127452	1.1756	0.23344	0.00448	0.32873	1.1111	0.15196	0.015699	0.086459
PE(15-MHDA_18:2)	1.0095	0.013612	0.50812	0.918252	1.1584	0.21214	0.0026032	0.0269373	1.1677	0.22361	0.0086561	0.361945	1.1192	0.16247	0.0053437	0.0581802
PE(15-MHDA_20:4)	1.0708	0.098756	0.11105	0.698261	1.1577	0.21132	0.0072375	0.0448007	1.1384	0.18702	0.016929	0.364076	1.1311	0.17767	0.007771	0.0674767
PE(15-MHDA_22:6)	1.0607	0.085047	0.21312	0.786339	1.1081	0.14805	0.0938	0.228848	1.1969	0.25932	0.0027929	0.32873	1.0741	0.10308	0.14218	0.329076
PE(16:0_16:0)	0.98513	-0.021608	0.83242	0.970088	1.0179	0.025604	0.44482	0.632201	1.0984	0.13544	0.062472	0.433255	1.019	0.0272	0.45959	0.656933
PE(16:0_16:1)	0.97701	-0.033557	0.64729	0.927931	1.2175	0.28394	0.021712	0.088382	1.2357	0.30535	0.066824	0.440329	1.1299	0.17616	0.023638	0.106665
PE(16:0_18:1)	1.0196	0.027958	0.47491	0.914008	1.2014	0.26473	0.0013789	0.0181192	1.1556	0.20865	0.054799	0.423139	1.1171	0.15973	0.012881	0.078621
PE(16:0_18:2)	0.99479	-0.0075432	0.81674	0.970088	1.1593	0.21329	0.0028949	0.0271222	1.122	0.16611	0.1052	0.477544	1.099	0.13619	0.015621	0.086459
PE(16:0_18:3) (a)	0.99992	-0.00012022	0.9807	0.99957	1.1118	0.15289	0.03067	0.110441	1.0977	0.13443	0.75671	0.916204	1.0779	0.10818	0.14537	0.331958
PE(16:0_18:3) (b)	0.92516	-0.11223	0.60476	0.91979	1.1864	0.2466	0.006167	0.0419917	1.2173	0.28364	0.032866	0.40149	1.042	0.059366	0.16488	0.356922
PE(16:0_20:3)	0.98732	-0.018411	0.89294	0.974004	1.1846	0.24439	0.00059719	0.011765	1.0543	0.076291	0.68512	0.875691	1.0965	0.13293	0.028383	0.122177
PE(16:0_20:4)	1.0546	0.076725	0.134	0.7169	1.1411	0.19049	0.011475	0.0609558	1.1136	0.15521	0.10836	0.479096	1.116	0.15833	0.0058313	0.0598307
PE(16:0_20:5)	0.94155	-0.086888	0.5017	0.918252	1.0084	0.01201	0.37586	0.574529	1.1778	0.23604	0.16679	0.523548	0.9334	-0.099437	0.82589	0.915076
PE(16:0_22:6)	1.0584	0.081841	0.4808	0.914008	1.0469	0.066129	0.32141	0.521074	1.1489	0.20031	0.058713	0.426457	1.048	0.06757	0.38097	0.586035
PE(16:1_18:2)	0.93844	-0.091659	0.7008	0.963118	1.1803	0.23914	0.016179	0.0738332	1.1892	0.25003	0.14608	0.511574	1.0752	0.10459	0.09126	0.25165
PE(16:1_20:4)	0.99261	-0.010695	0.77225	0.967772	1.1462	0.19682	0.066565	0.186034	1.1787	0.23719	0.10006	0.471352	1.1155	0.15769	0.051993	0.180291
PE(17:0_18:1)	1.0343	0.048602	0.2874	0.837598	1.1939	0.25563	0.00061674	0.011765	1.1541	0.20673	0.014436	0.364076	1.1203	0.16385	0.0079345	0.0674767
PE(17:0_18:2)	0.99295	-0.010211	0.95314	0.996409	1.1351	0.18286	0.0028737	0.0271222	1.1475	0.19853	0.0094878	0.361945	1.0884	0.12221	0.021074	0.100271
PE(17:0_20:4)	1.0722	0.10062	0.078749	0.698261	1.1291	0.17514	0.01141	0.0609558	1.0958	0.13201	0.097906	0.471352	1.1092	0.14952	0.010765	0.0755899
PE(17:0_22:6)	1.0484	0.068121	0.51054	0.918252	1.0706	0.098424	0.14984	0.313024	1.1391	0.18784	0.046884	0.40149	1.0361	0.051158	0.50024	0.692597
PE(18:0_18:1)	1.057	0.079982	0.14837	0.739873	1.2357	0.30535	4.24e-05	0.00529293	1.1539	0.20655	0.017499	0.364076	1.1764	0.23432	0.00038645	0.0166154
PE(18:0_18:2)	1.0145	0.020738	0.47699	0.914008	1.1948	0.25681	0.00020778	0.0096495	1.0972	0.13386	0.14753	0.511574	1.1419	0.19142	0.0007586	0.0198202
PE(18:0_20:3) (a)	1.048	0.067672	0.23348	0.794893	1.218	0.28453	0.00054818	0.011765	1.1708	0.22747	0.015818	0.364076	1.1793	0.23796	0.00034181	0.0166154
PE(18:0_20:3) (b)	1.0146	0.020978	0.32413	0.856357	1.123	0.1674	0.0080132	0.0484023	1.0843	0.11678	0.054308	0.423139	1.0771	0.10709	0.013927	0.0814947
PE(18:0_20:4)	1.0988	0.13599	0.021667	0.601059	1.1595	0.21351	0.0021258	0.0232841	1.0894	0.12359	0.12968	0.500672	1.1467	0.19753	0.00044367	0.0166154
PE(18:0_22:4)	1.0991	0.13632	0.037434	0.698261	1.2948	0.37269	0.00088794	0.0127898	1.1089	0.14915	0.18787	0.537075	1.2437	0.31462	4.78e-05	0.006099
PE(18:0_22:5) (n3)	1.0514	0.072315	0.18387	0.764214	1.1493	0.20074	0.010908	0.0597572	1.112	0.15314	0.12191	0.493611	1.1118	0.15288	0.0081981	0.0674767
PE(18:0_22:5) (n6)	1.1633	0.21822	0.012674	0.549664	1.3303	0.41172	0.00041395	0.0106913	1.1109	0.15175	0.22763	0.56728	1.2889	0.36619	1.9e-05	0.00574233
PE(18:0_22:6)	1.0873	0.12076	0.19503	0.764214	1.1206	0.16432	0.053286	0.157131	1.1678	0.22379	0.036342	0.40149	1.0943	0.13006	0.074659	0.223611
PE(18:1_18:1)	1.0575	0.080673	0.24447	0.799598	1.1414	0.19082	0.0029767	0.0275253	1.1468	0.19758	0.060129	0.426457	1.1616	0.21611	0.0097274	0.0742728
PE(18:1_18:2)	0.98903	-0.015914	0.88196	0.972329	1.1309	0.17751	0.0056932	0.0398524	1.0807	0.11198	0.32037	0.631466	1.0988	0.13596	0.044526	0.161111
PE(18:1_22:6) (a)	1.0114	0.016383	0.87799	0.972329	1.101	0.13885	0.080853	0.207393	1.1247	0.16956	0.11551	0.486684	1.057	0.079909	0.31879	0.523643
PE(18:1_22:6) (b)	1.0454	0.06401	0.61862	0.91979	1.1363	0.18435	0.038451	0.126871	1.1051	0.1442	0.21881	0.55933	1.0626	0.087655	0.28728	0.509888
PE(20:0_20:4)	1.066	0.092233	0.050039	0.698261	1.1112	0.15216	0.009518	0.0552634	1.0576	0.080807	0.21827	0.55933	1.1281	0.17386	0.0006115	0.01855
PE(36:0)	1.007	0.010067	0.38155	0.877243	1.0079	0.011299	0.40635	0.607497	1.0086	0.012418	0.44922	0.736391	1.008	0.011521	0.29868	0.514602
PE(38:5) (a)	1.0509	0.071566	0.21748	0.79074	1.1359	0.1838	0.017859	0.0770652	1.0832	0.11537	0.36549	0.679936	1.1137	0.15541	0.018876	0.0942542
PE(38:5) (b)	1.0155	0.022202	0.74127	0.967772	1.1277	0.17337	0.020656	0.0853037	1.1184	0.16141	0.29992	0.618843	1.0538	0.075596	0.16284	0.354331
PE(O-16:0/18:2)	1.0743	0.1034	0.13121	0.710957	1.0606	0.084857	0.3943	0.593034	1.0639	0.089374	0.32539	0.639677	1.0828	0.11478	0.1081	0.270792
PE(O-16:0/20:3)	1.1517	0.20374	0.0037228	0.30982	1.1542	0.20684	0.010934	0.0597572	1.0954	0.13152	0.18992	0.537075	1.1927	0.25422	0.00020538	0.0139845
PE(O-16:0/20:4)	1.1314	0.17806	0.0058826	0.367172	1.0545	0.076497	0.43528	0.625954	1.0996	0.13694	0.17224	0.526089	1.1344	0.18193	0.0062708	0.0618004
PE(O-16:0/22:4)	1.1203	0.16386	0.015453	0.549664	1.2081	0.27276	0.00065451	0.011765	1.0534	0.074999	0.38932	0.699406	1.1779	0.23617	0.00029049	0.0166154
PE(O-16:0/22:6)	1.0425	0.060111	0.22074	0.793051	1.0013	0.0018228	0.95011	0.971894	1.0462	0.065164	0.2657	0.584242	1.0232	0.033031	0.50452	0.695854
PE(O-18:0/20:4)	1.1736	0.2309	0.00072329	0.180581	1.0608	0.085136	0.4666	0.652147	1.0697	0.097268	0.41769	0.720852	1.1372	0.1855	0.0096831	0.0742728
PE(O-18:0/22:5)	1.0819	0.11362	0.015729	0.549664	1.1036	0.14216	0.013967	0.0683744	1.042	0.059361	0.45029	0.736391	1.0947	0.13056	0.0061116	0.0610345
PE(O-18:0/22:6)	1.0491	0.069215	0.10614	0.698261	1.0265	0.0377	0.35908	0.553397	1.0346	0.049089	0.47663	0.766086	1.0271	0.038507	0.28222	0.504494
PE(O-18:1/18:2)	1.0832	0.11533	0.038199	0.698261	1.112	0.15315	0.027992	0.105357	1.0103	0.014795	0.87637	0.939197	1.0901	0.12448	0.02429	0.108293
PE(O-18:1/22:6)	1.0338	0.047944	0.26714	0.831917	0.9916	-0.012165	0.75033	0.856653	1.0136	0.019449	0.68649	0.875947	0.99563	-0.0063173	0.85252	0.930813
PE(O-34:1)	1.0779	0.10819	0.029796	0.698261	1.0955	0.13159	0.020728	0.0853037	1.0685	0.095612	0.087607	0.463013	1.0972	0.1338	0.0054374	0.0581802
PE(O-36:5)	1.0312	0.044284	0.61624	0.91979	1.0179	0.025543	0.89524	0.945102	1.0504	0.070878	0.80444	0.92815	1.0065	0.0093638	0.94412	0.970022
PE(O-38:5) (a)	1.1087	0.14885	0.0028157	0.26362	1.0813	0.11274	0.07459	0.198294	1.058	0.081305	0.27051	0.5906	1.1099	0.15037	0.0031886	0.0420504
PE(O-38:5) (b)	1.0659	0.09208	0.12068	0.710957	1.0259	0.036955	0.50277	0.684681	1.0392	0.055536	0.77837	0.922929	1.0527	0.074139	0.23115	0.442791
PE(P-15:0/20:4) (a)	1.0599	0.083911	0.22595	0.793051	1.2038	0.26761	0.012012	0.0616232	1.1484	0.19967	0.23395	0.56728	1.1179	0.16079	0.090711	0.25165
PE(P-15:0/20:4) (b)	1.0826	0.11456	0.0824	0.698261	1.2001	0.26312	0.0018331	0.021453	1.0815	0.113	0.26253	0.580044	1.1498	0.20136	0.0067508	0.0632044
PE(P-15:0/22:6) (a)	0.93838	-0.091762	0.70547	0.965486	1.0816	0.1132	0.33324	0.530343	1.0981	0.13496	0.17297	0.526089	0.95408	-0.067818	0.51207	0.699108
PE(P-15:0/22:6) (b)	1.0068	0.0097854	0.55794	0.91979	1.0748	0.10413	0.083295	0.210509	1.0734	0.10216	0.12802	0.500672	1.031	0.044077	0.32358	0.528021
PE(P-16:0/18:1)	1.0648	0.09061	0.066761	0.698261	1.1325	0.17952	0.00028343	0.0096495	1.1083	0.1484	0.0047327	0.32873	1.1147	0.15659	0.00031253	0.0166154
PE(P-16:0/18:2)	1.0834	0.11561	0.069771	0.698261	1.1376	0.18597	0.0032099	0.0288508	1.0675	0.094287	0.13243	0.503503	1.134	0.18141	0.0012929	0.0270517
PE(P-16:0/18:3)	1.0131	0.018831	0.99095	0.99957	1.1034	0.14198	0.035106	0.120381	1.0805	0.11167	0.37558	0.684069	1.0676	0.094432	0.16874	0.362932
PE(P-16:0/20:3) (a)	1.0929	0.12813	0.050759	0.698261	1.1778	0.23608	0.00065972	0.011765	1.1919	0.25326	0.00039548	0.296215	1.1993	0.26213	8.78e-06	0.00574233
PE(P-16:0/20:3) (b)	1.1225	0.16674	0.01472	0.549664	1.2044	0.2683	0.00024672	0.0096495	1.0991	0.13632	0.13346	0.504856	1.1974	0.25994	6.7e-05	0.00627287
PE(P-16:0/20:4)	1.0657	0.091811	0.069788	0.698261	1.1314	0.17805	0.0023874	0.0251854	1.137	0.18517	0.0063791	0.341282	1.1192	0.16253	0.0014387	0.0270517
PE(P-16:0/20:5)	0.98719	-0.018605	0.52893	0.91979	1.0518	0.072877	0.58882	0.744977	1.0759	0.10555	0.28684	0.611188	0.96817	-0.046674	0.4206	0.623821
PE(P-16:0/22:4)	1.0788	0.10944	0.021086	0.601059	1.1511	0.20302	0.00071254	0.0119265	1.0278	0.039559	0.42439	0.725613	1.1381	0.18658	5.7e-05	0.006099
PE(P-16:0/22:5) (n3)	1.0366	0.051823	0.14075	0.730453	1.1211	0.16488	0.00031903	0.0103893	1.0502	0.070665	0.22318	0.56665	1.0863	0.11942	0.0014756	0.0270517
PE(P-16:0/22:5) (n6)	1.0957	0.13181	0.046695	0.698261	1.2155	0.2816	0.00078681	0.0123686	1.0001	0.00011137	0.85162	0.936657	1.1692	0.22551	0.00036579	0.0166154
PE(P-16:0/22:6)	1.0196	0.02802	0.59919	0.91979	1.0274	0.039007	0.24262	0.434581	1.069	0.096323	0.070584	0.441149	1.0169	0.024109	0.59144	0.753382
PE(P-17:0/20:4) (a)	1.0474	0.066839	0.38001	0.877243	1.1831	0.24263	0.0064584	0.0430224	1.1587	0.2125	0.021435	0.40149	1.1373	0.18562	0.023176	0.106408
PE(P-17:0/20:4) (b)	1.0834	0.11559	0.056663	0.698261	1.1472	0.19817	0.0056419	0.0398524	1.1443	0.19449	0.012513	0.364076	1.1284	0.17434	0.0045083	0.0535987
PE(P-17:0/22:6) (a)	0.97959	-0.029751	0.79844	0.967772	1.035	0.049646	0.48727	0.672127	1.1169	0.15946	0.02873	0.40149	1.0048	0.006874	0.83795	0.920022
PE(P-17:0/22:6) (b)	1.0111	0.015964	0.73268	0.967772	1.0342	0.048546	0.34971	0.546598	1.0894	0.12359	0.039102	0.40149	0.99247	-0.0109	0.82572	0.915076
PE(P-18:0/18:1)	1.064	0.089554	0.10881	0.698261	1.1707	0.22734	2.39e-05	0.00529293	1.1051	0.14422	0.012701	0.364076	1.1235	0.16794	0.00029814	0.0166154
PE(P-18:0/18:2)	1.0837	0.1159	0.13039	0.710957	1.1449	0.1952	0.0032356	0.0288508	1.0279	0.039674	0.50088	0.777668	1.1221	0.16616	0.004664	0.0537436
PE(P-18:0/18:3)	1.0139	0.019939	0.83391	0.970088	1.1511	0.20307	0.016241	0.0738332	1.0686	0.095706	0.5721	0.81999	1.0734	0.10225	0.2047	0.408854
PE(P-18:0/20:3) (a)	1.1003	0.13796	0.042135	0.698261	1.1855	0.24548	0.00051971	0.011765	1.1612	0.21563	0.0042831	0.32873	1.1906	0.2517	5.31e-05	0.006099
PE(P-18:0/20:3) (b)	1.0936	0.12906	0.066339	0.698261	1.1819	0.24113	0.00068491	0.0119265	1.0861	0.11913	0.15792	0.516159	1.153	0.20543	0.0012442	0.0270517
PE(P-18:0/20:4)	1.089	0.12305	0.023997	0.64192	1.1499	0.20155	0.00072895	0.0119265	1.0889	0.12291	0.086936	0.463013	1.1254	0.17044	0.00080722	0.0198202
PE(P-18:0/20:5)	0.97941	-0.030017	0.62132	0.91979	1.0176	0.025209	0.85307	0.922005	1.0558	0.078324	0.50788	0.777918	0.95378	-0.068275	0.33529	0.541653
PE(P-18:0/22:4)	1.0896	0.1238	0.0098684	0.549664	1.1611	0.21544	0.00043347	0.0108223	0.98976	-0.014852	0.8222	0.929899	1.1383	0.18691	4.64e-05	0.006099
PE(P-18:0/22:5) (n3)	1.042	0.059362	0.13015	0.710957	1.1317	0.17846	0.00012447	0.00853049	1.0261	0.037186	0.42722	0.725613	1.0776	0.10786	0.0043236	0.0535987
PE(P-18:0/22:5) (n6)	1.1109	0.15176	0.034127	0.698261	1.2262	0.29418	0.00084307	0.0126292	0.99722	-0.0040213	0.83269	0.930873	1.1737	0.23108	0.00061916	0.01855
PE(P-18:0/22:6)	1.0361	0.05113	0.42253	0.898251	1.0527	0.074147	0.15087	0.313024	1.045	0.063509	0.2406	0.56728	1.0218	0.031091	0.61928	0.776953
PE(P-18:1/18:1) (a)	1.0434	0.061312	0.15854	0.756862	1.1231	0.16755	0.001548	0.0199513	1.0818	0.11339	0.048766	0.404526	1.093	0.12827	0.0023059	0.0365711
PE(P-18:1/18:1) (b)	1.0696	0.097034	0.078767	0.698261	1.2324	0.30151	5.54e-07	0.00020747	1.0525	0.073756	0.35442	0.672299	1.131	0.17756	0.00040473	0.0166154
PE(P-18:1/18:2) (a)	1.0441	0.062297	0.23058	0.793051	1.1299	0.17623	0.0035362	0.0311602	1.024	0.034196	0.54639	0.805603	1.0908	0.12537	0.011233	0.0755899
PE(P-18:1/18:2) (b)	1.0685	0.095631	0.17738	0.764214	1.2283	0.29671	7.72e-05	0.00722785	1.0162	0.023155	0.80365	0.92815	1.1334	0.18061	0.002325	0.0365711
PE(P-18:1/18:3)	0.96703	-0.048372	0.8457	0.970088	1.0847	0.1173	0.067962	0.189232	0.99992	-0.00011566	0.77689	0.922929	1.0017	0.002516	0.50026	0.692597
PE(P-18:1/20:3) (a)	1.0859	0.1189	0.035859	0.698261	1.1824	0.24169	0.0003845	0.0106913	1.1178	0.16068	0.030992	0.40149	1.1765	0.23456	2.3e-05	0.00574233
PE(P-18:1/20:3) (b)	1.1009	0.13869	0.02109	0.601059	1.2392	0.30946	3.31e-05	0.00529293	1.0781	0.10846	0.31305	0.62418	1.1736	0.2309	9.14e-05	0.00760651
PE(P-18:1/20:4) (a)	1.0971	0.13375	0.010762	0.549664	1.1165	0.15895	0.0071696	0.0448007	1.0661	0.092347	0.16226	0.518882	1.1092	0.14951	0.0024729	0.0367524
PE(P-18:1/20:4) (b)	1.0783	0.1087	0.038055	0.698261	1.2265	0.29453	3.68e-05	0.00529293	1.0551	0.077396	0.41407	0.718364	1.1329	0.18008	0.00082033	0.0198202
PE(P-18:1/20:5) (a)	0.99077	-0.013373	0.58601	0.91979	1.0055	0.0079308	0.86318	0.926249	1.0688	0.096039	0.40878	0.714361	0.95829	-0.061464	0.32086	0.524725
PE(P-18:1/20:5) (b)	1.0097	0.013857	0.90672	0.97717	1.1364	0.18444	0.15333	0.315506	1.0357	0.050625	0.49197	0.774186	1.0092	0.013179	0.98967	0.993851
PE(P-18:1/22:4)	1.0489	0.068938	0.084586	0.698261	1.1438	0.19388	0.00040126	0.0106913	0.99089	-0.013204	0.93851	0.976311	1.0931	0.12845	0.0014075	0.0270517
PE(P-18:1/22:5) (a)	1.0235	0.033575	0.23149	0.793051	1.0889	0.1229	0.0017968	0.021362	0.98933	-0.015476	0.74078	0.91103	1.0391	0.055335	0.061158	0.203641
PE(P-18:1/22:5) (b)	1.0718	0.10005	0.067514	0.698261	1.1994	0.26233	0.00028049	0.0096495	0.99655	-0.0049926	0.9795	0.988519	1.138	0.18645	0.00054959	0.0178975
PE(P-18:1/22:6) (a)	1.0068	0.0098238	0.74078	0.967772	1.0221	0.031571	0.31775	0.519639	1.0191	0.027298	0.4402	0.729446	0.98067	-0.028166	0.73628	0.856326
PE(P-18:1/22:6) (b)	1.0322	0.045656	0.37845	0.877243	1.1224	0.16656	0.0042239	0.0329552	1.014	0.020092	0.57074	0.81999	1.0447	0.063035	0.26779	0.490403
PE(P-19:0/20:4) (a)	1.0117	0.016735	0.45775	0.898251	1.1513	0.2032	0.038766	0.12735	1.1837	0.24335	0.083773	0.463013	1.0704	0.09815	0.22025	0.426272
PE(P-19:0/20:4) (b)	1.0304	0.043203	0.35755	0.871004	1.0566	0.079458	0.14096	0.301324	1.0866	0.11979	0.066726	0.440329	1.0449	0.063422	0.16823	0.362932
PE(P-20:0/18:1)	1.031	0.044101	0.30794	0.856357	1.0907	0.12524	0.0048824	0.0361158	1.0592	0.082984	0.084034	0.463013	1.0641	0.089577	0.011257	0.0755899
PE(P-20:0/18:2)	1.0498	0.070148	0.31601	0.856357	1.075	0.10439	0.074658	0.198294	1.0105	0.015024	0.87569	0.939197	1.0671	0.093673	0.064757	0.208804
PE(P-20:0/20:4)	1.0584	0.081876	0.047617	0.698261	1.0868	0.12015	0.016951	0.0752058	1.0177	0.02529	0.5638	0.81936	1.0633	0.088482	0.016937	0.088712
PE(P-20:0/22:6)	0.99427	-0.0082942	0.75226	0.967772	0.99931	-0.0010007	0.71365	0.827436	1.0242	0.034483	0.62407	0.859243	0.96874	-0.045825	0.34928	0.557805
PE(P-20:1/20:4)	0.9511	-0.072328	0.57261	0.91979	1.0561	0.078743	0.29652	0.496853	1.1267	0.17216	0.89737	0.946662	1.0088	0.012623	0.85753	0.93492
PE(P-20:1/22:6)	0.93326	-0.099644	0.1938	0.764214	0.98926	-0.015573	0.98993	0.98993	1.0694	0.096785	0.87378	0.939197	0.93047	-0.10398	0.13834	0.323802
PG(34:1)	1.0042	0.006034	0.51058	0.918252	1.1644	0.21958	0.003912	0.0323568	1.1014	0.13934	0.082777	0.463013	1.1036	0.14224	0.0048142	0.0538184
PG(36:1)	1.0189	0.026967	0.59431	0.91979	1.2208	0.2878	0.00038432	0.0106913	1.1287	0.17464	0.058326	0.426457	1.1443	0.19442	0.0018713	0.0318546
PG(36:2)	1.0265	0.037758	0.8317	0.970088	1.0727	0.10118	0.072356	0.196357	1.0768	0.10676	0.13508	0.507233	1.1118	0.1529	0.011263	0.0755899
PI (38:5) (b)	1.0003	0.00050296	0.80089	0.967772	1.0976	0.13431	0.033396	0.118098	0.96751	-0.047652	0.4514	0.736598	1.0337	0.047821	0.51839	0.70091
PI(15-MHDA_18:1)/PI(17:0_18:1)	0.91516	-0.12791	0.17977	0.764214	1.0409	0.057846	0.12337	0.275726	1.0753	0.10477	0.1878	0.537075	0.96224	-0.055524	0.87104	0.942788
PI(15-MHDA_18:2)/PI(17:0_18:2)	1.0093	0.013342	0.97711	0.999164	1.0446	0.062934	0.070989	0.194054	1.0392	0.055532	0.42101	0.722554	1.0317	0.04507	0.25269	0.471348
PI(15-MHDA_20:4)/PI(17:0_20:4)	1.0156	0.022312	0.60643	0.91979	1.0451	0.063617	0.14589	0.308672	1.06	0.084087	0.13612	0.507233	1.0459	0.064762	0.14279	0.329076
PI(16:0/16:0)	0.94009	-0.089131	0.79748	0.967772	0.96346	-0.053706	0.43541	0.625954	1.0875	0.12098	0.37174	0.682359	0.96451	-0.052126	0.64038	0.796437
PI(16:0_16:1)	0.96223	-0.055552	0.64251	0.927931	1.0843	0.11682	0.089586	0.221452	1.1497	0.20129	0.093637	0.467561	1.0529	0.074423	0.067067	0.213518
PI(16:0_20:3) (a)	0.95105	-0.07241	0.20441	0.773248	1.1047	0.14361	0.010101	0.0577531	0.99682	-0.0045908	0.70477	0.890173	1.0279	0.039751	0.31236	0.520572
PI(16:0_20:3) (b)	0.95463	-0.06699	0.79985	0.967772	1.0955	0.13157	0.029312	0.108251	1.062	0.086824	0.63914	0.866648	1.0123	0.017696	0.29862	0.514602
PI(16:0_20:4)	1.0077	0.011044	0.59522	0.91979	1.0705	0.098297	0.053874	0.158242	1.0207	0.029623	0.66707	0.87111	1.0492	0.069327	0.064597	0.208804
PI(18:0_18:1)	0.98841	-0.016817	0.92108	0.986966	1.0979	0.13479	0.011368	0.0609558	1.0885	0.12233	0.06198	0.433255	1.0451	0.063587	0.085716	0.242684
PI(18:0_20:2)	0.92944	-0.10557	0.052366	0.698261	1.1009	0.13872	0.014451	0.0702844	1.0373	0.052858	0.52323	0.791716	1.0109	0.01569	0.55301	0.726675
PI(18:0_20:3) (a)	0.95157	-0.071612	0.1859	0.764214	1.0229	0.032612	0.42594	0.622763	1.0468	0.066042	0.26204	0.580044	1.0132	0.018958	0.45765	0.656933
PI(18:0_20:3) (b)	0.94962	-0.074572	0.74196	0.967772	1.0888	0.12268	0.083473	0.210509	1.0178	0.025464	0.64396	0.866648	1.0176	0.025216	0.30102	0.514602
PI(18:0_20:4)	0.99664	-0.0048585	0.92966	0.988638	1.0733	0.10201	0.014858	0.0715319	1.0012	0.0016916	0.94667	0.97825	1.0372	0.052688	0.074554	0.223611
PI(18:0_22:4)	1.0245	0.034917	0.42679	0.898251	1.149	0.20041	0.00059933	0.011765	1.0198	0.028307	0.67371	0.87111	1.1134	0.15495	0.00050028	0.0170323
PI(18:0_22:5) (n3)	0.99224	-0.01124	0.83354	0.970088	1.025	0.035666	0.283	0.48553	1.0624	0.08735	0.30598	0.622013	1.0267	0.037958	0.30464	0.516234
PI(18:0_22:5) (n6)	1.0235	0.033547	0.36128	0.875724	1.1238	0.16836	0.0064907	0.0430224	1.0321	0.04564	0.52606	0.794393	1.0772	0.10723	0.016498	0.0870211
PI(18:0_22:6)	0.93435	-0.097971	0.18143	0.764214	0.97353	-0.038701	0.94449	0.970616	1.0813	0.11279	0.43142	0.727658	0.93795	-0.092417	0.19958	0.400765
PI(18:1_18:2)	0.94072	-0.08816	0.1613	0.756862	1.0649	0.090739	0.17282	0.343348	0.97529	-0.036102	0.60805	0.846523	0.97917	-0.030376	0.55076	0.726266
PI(20:0_20:4)	0.98935	-0.015454	0.89474	0.974004	1.0489	0.068833	0.15142	0.313297	1.0712	0.099225	0.3343	0.648533	1.0366	0.051798	0.20845	0.414135
PI(34:0)	0.96024	-0.058526	0.7765	0.967772	1.0052	0.0074109	0.3892	0.588911	1.0408	0.057707	0.96666	0.982712	0.96756	-0.04758	0.93623	0.96589
PI(34:1)	0.9677	-0.047365	0.98128	0.99957	1.0929	0.12816	0.029339	0.108251	1.0887	0.12258	0.11097	0.483236	1.0291	0.041333	0.13545	0.319032
PI(36:2)	0.97566	-0.035552	0.37721	0.877243	1.0876	0.12111	0.016969	0.0752058	0.99387	-0.0088726	0.81895	0.929899	1.0178	0.025397	0.56002	0.729487
PI(37:6)	1.0104	0.01496	0.74963	0.967772	1.0097	0.013881	0.70999	0.827033	1.0289	0.041121	0.64725	0.8688	1.0099	0.014255	0.67219	0.814483
PI(38:5) (a)	0.97796	-0.032157	0.44854	0.898251	1.0459	0.064695	0.15237	0.314394	1.0163	0.023288	0.77601	0.922929	1.0083	0.011981	0.73109	0.852938
PI(38:6)	0.93982	-0.089545	0.16988	0.761917	0.95304	-0.069392	0.97364	0.981503	1.0553	0.077696	0.3645	0.679936	0.92665	-0.1099	0.21126	0.417503
PI(39:6)	0.93758	-0.092988	0.29391	0.84514	0.96376	-0.053248	0.92741	0.95811	1.0925	0.1277	0.083899	0.463013	0.92526	-0.11206	0.16911	0.362932
PIP1(38:4)	0.97342	-0.038866	0.90967	0.977536	0.98112	-0.027503	0.84533	0.920469	1.0629	0.088059	0.088325	0.463013	0.99377	-0.0090138	0.74735	0.863835
PS(36:1)	1.0411	0.058119	0.094835	0.698261	0.9309	-0.10331	0.52426	0.697461	0.98743	-0.018254	0.99821	0.99828	0.99078	-0.013365	0.58712	0.751714
PS(36:2)	0.99472	-0.0076357	0.94186	0.996403	1.014	0.020005	0.81264	0.893785	0.95816	-0.061657	0.48875	0.774186	1.0114	0.01634	0.88441	0.944969
PS(38:3)	0.98644	-0.019696	0.73643	0.967772	0.974	-0.038013	0.45277	0.639858	1.027	0.038443	0.49304	0.774186	0.99965	-0.00050898	0.71414	0.843676
PS(38:4)	1.0304	0.043228	0.1116	0.698261	0.93235	-0.10106	0.52611	0.698251	1.0285	0.040489	0.62354	0.859243	1.0054	0.0077455	0.31838	0.523643
PS(40:5)	0.98266	-0.025239	0.73806	0.967772	1.0009	0.0012818	0.91557	0.951126	1.0533	0.074904	0.8672	0.939197	0.97827	-0.031702	0.46722	0.661056
PS(40:6)	1.0096	0.013749	0.89	0.973153	1.016	0.022967	0.50909	0.687811	1.1772	0.23538	0.035685	0.40149	1.0001	0.00019184	0.6533	0.804805
S1P(d16:1)	1.0364	0.051583	0.20104	0.7722	1.0202	0.028889	0.56603	0.725953	1.0405	0.057226	0.29098	0.611188	1.0336	0.047705	0.31274	0.520572
S1P(d18:0)	1.137	0.1852	1.85e-05	0.0138565	1.019	0.027141	0.67946	0.811859	0.9978	-0.003177	0.82107	0.929899	1.085	0.11769	0.0028902	0.0400881
S1P(d18:1)	1.087	0.12035	0.00050672	0.180581	1.0369	0.052343	0.23854	0.428457	0.99662	-0.0048851	0.92623	0.96622	1.0701	0.097804	0.0013572	0.0270517
S1P(d18:2)	1.0691	0.096436	0.0021415	0.26362	1.0704	0.098156	0.010251	0.0581667	1.0052	0.0075077	0.65754	0.87111	1.0688	0.095946	0.00093042	0.0217776
SHexCer (d18:1/16:0(OH))	1.0664	0.09274	0.084117	0.698261	1.0223	0.031815	0.52686	0.698251	0.977	-0.033567	0.60715	0.846523	1.055	0.077216	0.11372	0.281332
SHexCer (d18:1/16:0)	1.042	0.059343	0.19016	0.764214	1.0522	0.07346	0.25237	0.444765	1.0255	0.036367	0.43232	0.727658	1.0423	0.059804	0.14093	0.328816
SHexCer (d18:1/24:0(OH))	1.0374	0.052997	0.36933	0.877243	1.1142	0.15598	0.011625	0.061314	1.0242	0.034522	0.53135	0.796467	1.0725	0.10094	0.034597	0.139318
SHexCer (d18:1/24:0)	1.0315	0.044761	0.41936	0.898251	1.0394	0.055703	0.50042	0.682722	1.0265	0.037758	0.70937	0.891824	1.0396	0.055991	0.28946	0.511334
SHexCer (d18:1/24:1(OH))	0.99544	-0.0065885	0.78106	0.967772	1.0197	0.028138	0.76043	0.862973	1.0196	0.027963	0.82437	0.929899	1.0191	0.027244	0.45906	0.656933
SHexCer (d18:1/24:1)	0.97378	-0.038329	0.67654	0.947156	0.99563	-0.006321	0.84405	0.920469	0.97804	-0.032029	0.83245	0.930873	0.9844	-0.022686	0.87732	0.943203
SM(34:3)	1.0395	0.055913	0.21501	0.789424	1.0723	0.10075	0.027166	0.103286	0.98626	-0.019958	0.80039	0.927764	1.0446	0.063011	0.14498	0.331958
SM(35:2) (b)	1.0039	0.0055707	0.99379	0.99957	1.0396	0.056038	0.13392	0.289067	0.98962	-0.015048	0.85052	0.936657	1.0003	0.00048648	0.75004	0.863927
SM(37:1)	1.0264	0.037587	0.53438	0.91979	0.98917	-0.01571	0.80605	0.890459	1.0607	0.085013	0.044844	0.40149	1.0008	0.0011974	0.83347	0.919395
SM(37:2)	1.0077	0.011087	0.90316	0.977094	1.0343	0.048699	0.29156	0.492954	1.0199	0.028469	0.51463	0.785047	1.0047	0.0068145	0.97285	0.983353
SM(38:3) (a)	0.97487	-0.036719	0.31272	0.856357	1.0126	0.018048	0.67349	0.811556	1.0379	0.053707	0.37232	0.682359	0.9854	-0.021216	0.45376	0.656112
SM(38:3) (b)	1.0142	0.020296	0.73529	0.967772	1.091	0.12569	0.014994	0.0715319	1.0271	0.038581	0.30986	0.622212	1.025	0.035621	0.51513	0.700716
SM(40:3) (a)	0.9971	-0.0041833	0.68135	0.950337	1.008	0.011457	0.67521	0.811556	1.0196	0.027966	0.63657	0.866648	0.9952	-0.0069388	0.6707	0.814483
SM(40:3) (b)	1.0315	0.044675	0.33566	0.858679	1.0565	0.079259	0.092004	0.225938	1.0213	0.030379	0.43406	0.728118	1.0286	0.040638	0.38499	0.589688
SM(41:0)	1.0634	0.088729	0.030892	0.698261	1.1186	0.1617	0.00057857	0.011765	1.0887	0.12256	0.01733	0.364076	1.0767	0.1066	0.0038776	0.0492258
SM(41:1) (a)	1.0627	0.087675	0.1463	0.735428	1.0282	0.040174	0.49219	0.677666	1.1203	0.16384	0.0094961	0.361945	1.0462	0.065177	0.27091	0.492504
SM(43:1)	1.0221	0.031519	0.37599	0.877243	1.076	0.10572	0.016798	0.0752058	1.076	0.10562	0.023171	0.40149	1.0412	0.058181	0.072645	0.220358
SM(43:2) (b)	0.98314	-0.024524	0.507	0.918252	1.0007	0.00094935	0.6772	0.811556	1.0682	0.095123	0.050677	0.408141	0.97098	-0.042493	0.34887	0.557805
SM(43:2) (c)	1.0022	0.0032304	0.77651	0.967772	1.0616	0.086223	0.03533	0.120381	1.0352	0.04987	0.22587	0.56728	1.0136	0.01946	0.34524	0.554148
SM(44:1)	1.01	0.014315	0.59556	0.91979	1.0566	0.079453	0.029982	0.109765	1.0482	0.067949	0.13689	0.507577	1.0293	0.041631	0.095147	0.256349
SM(44:2)	0.97134	-0.041956	0.45079	0.898251	0.9985	-0.0021688	0.57212	0.731259	1.0061	0.008747	0.76391	0.916937	0.96214	-0.055686	0.31625	0.522895
SM(44:3)	0.93259	-0.10069	0.093324	0.698261	0.96017	-0.058635	0.55337	0.714115	0.98228	-0.0258	0.67335	0.87111	0.93393	-0.098621	0.042263	0.157044
SM(d16:1/19:0)	0.994	-0.0086882	0.99957	0.99957	1.0304	0.043177	0.48621	0.671903	1.0769	0.10694	0.045741	0.40149	0.98811	-0.017259	0.66891	0.814483
SM(d16:1/23:0)/SM(d17:1/22:0)	1.0509	0.071643	0.11293	0.698261	1.038	0.053839	0.17777	0.347649	1.0615	0.086163	0.063052	0.433266	1.0386	0.054702	0.13228	0.315365
SM(d16:1/24:1)	1.0125	0.017892	0.8629	0.970088	0.99383	-0.0089239	0.87119	0.930083	1.0746	0.10385	0.0655	0.440329	0.9931	-0.0099837	0.9244	0.964311
SM(d17:1/14:0)	1.0349	0.049502	0.43577	0.898251	1.0379	0.053701	0.29407	0.494963	1.0831	0.11511	0.060353	0.426457	1.0405	0.05732	0.30805	0.518493
SM(d17:1/16:0)	1.0148	0.021249	0.60845	0.91979	1.028	0.039862	0.3039	0.504703	1.0502	0.070601	0.10201	0.473997	1.009	0.012873	0.72723	0.851086
SM(d17:1/24:1)	1.0149	0.021349	0.75404	0.967772	1.0013	0.0018174	0.78263	0.87753	1.0688	0.095933	0.045615	0.40149	0.98933	-0.015477	0.68378	0.817736
SM(d18:0/14:0)	1.0138	0.019765	0.81138	0.967772	1.0243	0.034603	0.31694	0.519639	1.021	0.029991	0.67574	0.87111	0.99829	-0.0024738	0.98938	0.993851
SM(d18:0/16:0)	0.98934	-0.015464	0.69584	0.961594	1.0371	0.052488	0.18263	0.354378	0.98999	-0.014521	0.84784	0.936657	0.96438	-0.052333	0.19779	0.399312
SM(d18:0/22:0)	1.0818	0.11341	0.057786	0.698261	1.1727	0.22984	0.00053151	0.011765	1.072	0.10033	0.23452	0.56728	1.1127	0.15403	0.0075713	0.0674767
SM(d18:1/14:0)/SM(d16:1/16:0)	1.0192	0.027497	0.68953	0.958178	1.0125	0.017974	0.53863	0.704073	1.0291	0.041406	0.49301	0.774186	1.0071	0.01024	0.84018	0.920022
SM(d18:1/16:0)	1.0003	0.00048245	0.94098	0.996403	1.0241	0.034328	0.20633	0.384952	0.99943	-0.00081971	0.8479	0.936657	0.9984	-0.0023135	0.91241	0.964311
SM(d18:1/17:0)/SM(d17:1/18:0)	0.99272	-0.010537	0.61362	0.91979	0.98838	-0.016859	0.68378	0.811859	1.0222	0.031695	0.31884	0.630109	0.96021	-0.058582	0.041879	0.156837
SM(d18:1/18:0)/SM(d16:1/20:0)	1.013	0.018589	0.58753	0.91979	1.053	0.074565	0.11278	0.260717	1.0249	0.035463	0.36179	0.67915	1.0237	0.033789	0.32922	0.533735
SM(d18:1/20:0)/SM(d16:1/22:0)	1.0367	0.051988	0.22196	0.793051	1.0473	0.066608	0.077667	0.201988	1.0288	0.040961	0.30491	0.622013	1.0321	0.045583	0.14913	0.334426
SM(d18:1/22:0)/SM(d16:1/24:0)	1.0425	0.060055	0.08468	0.698261	1.094	0.1296	0.0013761	0.0181192	1.0184	0.026251	0.50519	0.777668	1.061	0.085386	0.0054029	0.0581802
SM(d18:1/23:0)/SM(d17:1/24:0)	1.0508	0.071543	0.045504	0.698261	1.0866	0.11977	0.0026254	0.0269373	1.0528	0.074272	0.072753	0.443024	1.0601	0.084211	0.0067034	0.0632044
SM(d18:1/24:0)	1.0398	0.056343	0.14336	0.730453	1.1103	0.15096	0.00073247	0.0119265	1.0227	0.032435	0.56666	0.81936	1.0741	0.10314	0.0026206	0.0377467
SM(d18:1/24:1)	0.9758	-0.035338	0.60152	0.91979	1.0205	0.02932	0.32358	0.522331	1.0302	0.042948	0.37357	0.682449	0.97593	-0.035152	0.65243	0.804805
SM(d18:2/14:0)	1.0516	0.072533	0.19506	0.764214	1.0746	0.10383	0.041517	0.13346	1.015	0.021531	0.5953	0.839105	1.0794	0.11017	0.02364	0.106665
SM(d18:2/16:0)	1.0066	0.0095395	0.74138	0.967772	1.0754	0.10492	0.018334	0.0779891	0.99359	-0.0092739	0.836	0.93318	1.026	0.03698	0.25225	0.471348
SM(d18:2/17:0)	1.0195	0.027846	0.57569	0.91979	1.0514	0.072256	0.11361	0.26153	1.0379	0.05369	0.207	0.547855	1.0189	0.027082	0.54686	0.722858
SM(d18:2/18:0)	1.0123	0.01767	0.64723	0.927931	1.0755	0.10507	0.022339	0.0899565	1.0008	0.0011226	0.79955	0.927764	1.0206	0.029458	0.44696	0.651615
SM(d18:2/18:1)	1.0453	0.063938	0.17842	0.764214	1.1052	0.14427	0.0071986	0.0448007	0.97634	-0.034544	0.77179	0.922512	1.0602	0.084394	0.063519	0.208428
SM(d18:2/20:0)	1.0246	0.034998	0.27621	0.831917	1.0461	0.065025	0.087341	0.218061	1.0068	0.0097788	0.61793	0.853929	1.024	0.034157	0.21369	0.421194
SM(d18:2/22:0)	1.0529	0.074316	0.095221	0.698261	1.097	0.1335	0.006097	0.0419917	0.99521	-0.0069244	0.87421	0.939197	1.0629	0.088022	0.020921	0.100271
SM(d18:2/23:0)	1.0447	0.063115	0.10413	0.698261	1.0545	0.076535	0.078027	0.202222	1.0343	0.048605	0.25125	0.576272	1.0423	0.059749	0.077508	0.226027
SM(d18:2/24:0)	1.0331	0.046958	0.24118	0.799492	1.0848	0.1174	0.0061228	0.0419917	0.9987	-0.0018757	0.92351	0.964727	1.0429	0.060602	0.059354	0.200411
SM(d19:1/24:1)	1.0214	0.030591	0.45812	0.898251	1.0138	0.019807	0.75852	0.862112	1.0846	0.11713	0.040705	0.40149	0.99983	-0.00024177	0.93431	0.96589
Sph(d18:1)	1.0253	0.036061	0.25976	0.827916	0.97211	-0.040809	0.30742	0.509419	0.98108	-0.027561	0.75029	0.916204	0.99086	-0.01325	0.91802	0.964311
Sph(d18:2)	1.0083	0.011929	0.89598	0.974004	0.99505	-0.0071577	0.70726	0.825137	0.96816	-0.046678	0.43086	0.727658	0.98115	-0.027452	0.26956	0.49244
TG(48:0) [NL-16:0]	0.92329	-0.11515	0.82626	0.970088	1.1294	0.17558	0.02743	0.103763	1.0974	0.13413	0.23392	0.56728	1.0668	0.093286	0.098858	0.26257
TG(48:0) [NL-18:0]	0.93342	-0.099395	0.65503	0.932733	1.0594	0.08325	0.04327	0.137702	1.0404	0.057177	0.12742	0.500672	1.0495	0.069768	0.14898	0.334426
TG(48:1) [NL-16:1]	0.92074	-0.11913	0.56519	0.91979	1.125	0.16996	0.062505	0.176665	1.1323	0.17927	0.076322	0.453692	1.0857	0.11867	0.097194	0.259994
TG(48:1) [NL-18:1]	0.96052	-0.058118	0.99129	0.99957	1.1247	0.16951	0.023157	0.0919466	1.093	0.12826	0.038041	0.40149	1.088	0.12166	0.039372	0.151229
TG(48:2) [NL-14:0]	0.95116	-0.072247	0.80896	0.967772	1.1342	0.1817	0.035711	0.12103	1.0867	0.11998	0.05847	0.426457	1.1077	0.14762	0.036269	0.144497
TG(48:2) [NL-14:1]	0.92926	-0.10585	0.96111	0.997052	1.1749	0.23248	0.022953	0.0919347	1.1279	0.17369	0.025846	0.40149	1.1542	0.20689	0.012016	0.0768071
TG(48:2) [NL-16:1]	0.95125	-0.072111	0.97756	0.999164	1.1639	0.21898	0.052372	0.156281	1.1643	0.21945	0.028391	0.40149	1.1057	0.14492	0.03389	0.137209
TG(48:2) [NL-18:2]	0.97112	-0.042278	0.83748	0.970088	1.1172	0.15987	0.030669	0.110441	1.0679	0.094792	0.099892	0.471352	1.1151	0.1572	0.036652	0.145251
TG(48:3) [NL-14:0]	0.92731	-0.10887	0.51409	0.918934	1.1757	0.23354	0.060698	0.172862	1.1142	0.15604	0.082816	0.463013	1.1311	0.17775	0.068638	0.214208
TG(48:3) [NL-16:1]	0.94581	-0.080372	0.71783	0.967772	1.2114	0.27672	0.028258	0.105826	1.1175	0.16027	0.096776	0.471352	1.1341	0.18153	0.027833	0.121203
TG(48:3) [NL-18:3]	0.89974	-0.15242	0.57663	0.91979	1.1058	0.14506	0.072187	0.196357	1.0645	0.090155	0.090659	0.467561	1.1067	0.14628	0.10685	0.269338
TG(49:1) [NL-16:1]	0.93897	-0.090856	0.28321	0.831917	1.0324	0.045939	0.23478	0.423735	1.0521	0.073293	0.15476	0.515299	1.0249	0.035544	0.43155	0.637446
TG(49:1) [NL-17:1]	0.94192	-0.086322	0.62849	0.924016	1.0751	0.10445	0.10367	0.243413	1.0874	0.1209	0.15655	0.515299	1.0622	0.087058	0.18439	0.383634
TG(50:0) [NL-18:0]	0.96439	-0.052306	0.90404	0.977094	1.2169	0.28322	0.0052793	0.0381954	1.0939	0.12945	0.19738	0.538656	1.1499	0.20149	0.025982	0.115151
TG(50:1) [NL-14:0]	0.9608	-0.057697	0.85524	0.970088	1.1074	0.1472	0.035359	0.120381	1.0258	0.036764	0.15485	0.515299	1.0737	0.10262	0.077637	0.226027
TG(50:1) [NL-16:0]	0.96444	-0.052233	0.53748	0.91979	1.1263	0.17158	0.016228	0.0738332	1.0915	0.12625	0.09949	0.471352	1.0774	0.1076	0.050351	0.176232
TG(50:1) [NL-18:1]	0.98309	-0.024599	0.80325	0.967772	1.1202	0.16377	0.013399	0.0660253	1.0819	0.1136	0.10874	0.479096	1.0806	0.11186	0.02809	0.121615
TG(50:2) [NL-14:0]	0.98009	-0.029007	0.80922	0.967772	1.0946	0.13035	0.070316	0.192918	1.0619	0.086689	0.087504	0.463013	1.0444	0.062605	0.10708	0.269338
TG(50:2) [NL-16:1]	0.98239	-0.025636	0.869	0.970088	1.0668	0.093329	0.23132	0.418499	1.1112	0.15215	0.042202	0.40149	1.0617	0.08633	0.10716	0.269338
TG(50:2) [NL-18:1]	0.98956	-0.015143	0.86946	0.970088	1.1323	0.17932	0.0068248	0.0438641	1.096	0.13221	0.037318	0.40149	1.0845	0.11697	0.011303	0.0755899
TG(50:2) [NL-18:2]	0.98471	-0.022227	0.43009	0.898251	1.0616	0.086209	0.11575	0.265128	1.0366	0.051912	0.30273	0.622013	1.0552	0.077545	0.19425	0.395362
TG(50:3) [NL-14:0]	1.0033	0.0047852	0.71695	0.967772	1.1281	0.17391	0.012375	0.0630536	1.038	0.053846	0.19089	0.537506	1.0975	0.13428	0.0090471	0.0713292
TG(50:3) [NL-14:1]	1.0358	0.050695	0.45538	0.898251	1.0925	0.12762	0.074983	0.198453	1.0575	0.080613	0.13922	0.509426	1.1143	0.1562	0.013121	0.078621
TG(50:3) [NL-16:1]	0.99542	-0.0066225	0.97782	0.999164	1.1405	0.18962	0.01843	0.0779891	1.0905	0.12493	0.12192	0.493611	1.0975	0.13418	0.01734	0.0901921
TG(50:3) [NL-18:2]	0.98725	-0.01851	0.78018	0.967772	1.1172	0.15988	0.017105	0.0753626	1.07	0.097664	0.097988	0.471352	1.0887	0.12255	0.015488	0.086459
TG(50:3) [NL-18:3]	0.92034	-0.11977	0.38369	0.877243	1.0814	0.11285	0.126	0.277571	1.0931	0.12847	0.11432	0.486684	1.0424	0.059934	0.1984	0.399467
TG(50:4) [NL-14:0]	0.96384	-0.053136	0.53239	0.91979	1.1147	0.15666	0.096689	0.232862	0.96053	-0.0581	0.87361	0.939197	1.0998	0.13719	0.14496	0.331958
TG(50:4) [NL-18:3]	0.93932	-0.090305	0.57759	0.91979	1.1283	0.17415	0.068471	0.189243	1.0876	0.12112	0.13605	0.507233	1.0892	0.12321	0.074529	0.223611
TG(50:4) [NL-20:4]	0.91734	-0.12448	0.98517	0.99957	1.2579	0.33097	0.023447	0.0919466	1.0604	0.084603	0.047915	0.40324	1.1512	0.20313	0.039624	0.15142
TG(51:0) [NL-16:0]	0.95441	-0.067322	0.80532	0.967772	1.1844	0.24411	0.015294	0.0720453	1.0584	0.08185	0.15686	0.515299	1.1431	0.19295	0.030778	0.128786
TG(51:1) [NL-17:0]	0.95903	-0.060351	0.7874	0.967772	1.1272	0.17275	0.048071	0.148634	1.1301	0.17646	0.029174	0.40149	1.0955	0.13153	0.097079	0.259994
TG(51:2) [NL-15:0]	1.023	0.032764	0.46384	0.907092	1.1325	0.17952	0.01101	0.0597572	1.0736	0.10249	0.070678	0.441149	1.0843	0.11671	0.027072	0.118579
TG(51:2) [NL-17:0]	0.97033	-0.043451	0.78918	0.967772	1.1187	0.1618	0.017903	0.0770652	1.073	0.10158	0.044896	0.40149	1.075	0.10439	0.044324	0.161111
TG(51:2) [NL-17:1]	0.98899	-0.015976	0.72507	0.967772	1.1665	0.22219	0.0089428	0.0527414	1.1375	0.18589	0.014709	0.364076	1.0996	0.13702	0.016252	0.086459
TG(52:1) [NL-18:0]	0.98591	-0.020472	0.5804	0.91979	1.2188	0.28541	0.0039358	0.0323568	1.0835	0.11573	0.14873	0.513358	1.1245	0.16927	0.015712	0.086459
TG(52:1) [NL-18:1]	1.0139	0.019852	0.45367	0.898251	1.2312	0.30007	0.0044027	0.0333093	1.1477	0.19876	0.11257	0.486684	1.1659	0.22143	0.0072313	0.0660518
TG(52:2) [NL-16:0]	1.0193	0.027595	0.41735	0.898251	1.0936	0.12914	0.0049183	0.0361158	1.0636	0.088932	0.1039	0.474519	1.063	0.088077	0.0081213	0.0674767
TG(52:2) [NL-18:2]	0.99062	-0.013597	0.84022	0.970088	1.1384	0.18698	0.0054098	0.0385899	1.0239	0.034037	0.49225	0.774186	1.08	0.11108	0.045196	0.162749
TG(52:3) [NL-16:1]	0.99636	-0.0052682	0.95684	0.996409	1.0646	0.090353	0.1127	0.260717	1.0719	0.10017	0.12678	0.500672	1.0259	0.036941	0.26184	0.483437
TG(52:3) [NL-18:2]	1.0078	0.011275	0.75497	0.967772	1.058	0.081294	0.018023	0.0771384	1.0088	0.012705	0.6707	0.87111	1.0339	0.048163	0.061174	0.203641
TG(52:4) [NL-16:1]	0.9966	-0.0049203	0.82538	0.970088	1.0642	0.089749	0.12757	0.280205	1.0127	0.018274	0.80671	0.92815	1.0407	0.057552	0.067996	0.213518
TG(52:4) [NL-18:2]	1.0031	0.0044974	0.86014	0.970088	1.0275	0.039133	0.36298	0.558259	0.97089	-0.042625	0.75732	0.916204	1.0389	0.055009	0.10199	0.266947
TG(52:4) [NL-18:3]	0.96687	-0.048606	0.5395	0.91979	1.0777	0.10792	0.056764	0.164155	1.0465	0.065554	0.20816	0.548985	1.0393	0.055596	0.11381	0.281332
TG(52:5) [NL-18:3]	0.96193	-0.055992	0.5879	0.91979	1.0981	0.13502	0.11383	0.26153	1.0088	0.012574	0.50431	0.777668	1.0689	0.096139	0.10235	0.266947
TG(52:5) [NL-20:4]	0.96143	-0.056744	0.8536	0.970088	1.2132	0.27886	0.021493	0.0879686	1.1241	0.16878	0.049998	0.407049	1.1027	0.14105	0.032239	0.133409
TG(52:5) [NL-20:5]	0.87376	-0.19469	0.5082	0.918252	1.011	0.015797	0.26911	0.469845	1.2786	0.35454	0.072168	0.443024	0.91219	-0.1326	0.94211	0.969286
TG(53:2) [NL-17:1]	1.0139	0.019935	0.72404	0.967772	1.174	0.23143	0.0053035	0.0381954	1.1368	0.18496	0.036456	0.40149	1.1184	0.1614	0.040078	0.152378
TG(53:2) [NL-18:1]	1.0067	0.0095772	0.5244	0.91979	1.1686	0.22473	0.0042948	0.0331629	1.0824	0.11421	0.072195	0.443024	1.0873	0.12076	0.020167	0.09862
TG(54:0) [NL-18:0]	1.1101	0.15071	0.52333	0.91979	1.4289	0.51487	0.00080173	0.0123686	1.0694	0.096783	0.37261	0.682359	1.3347	0.41655	0.01102	0.0755899
TG(54:1) [NL-18:1]	1.1125	0.15383	0.27864	0.831917	1.3891	0.4742	0.00024392	0.0096495	1.0459	0.064751	0.36744	0.681219	1.3237	0.40453	0.0020546	0.0341977
TG(54:2) [NL-18:0]	1.0699	0.097481	0.18698	0.764214	1.2372	0.30713	0.00026206	0.0096495	1.0653	0.09124	0.27552	0.596429	1.1636	0.21861	0.0016085	0.0280178
TG(54:2) [NL-20:1]	0.99578	-0.0060943	0.68712	0.956604	1.184	0.24367	0.0020526	0.0232841	1.0836	0.11578	0.13946	0.509426	1.0915	0.12629	0.011697	0.0761831
TG(54:3) [NL-18:1]	1.0325	0.046105	0.42677	0.898251	1.0788	0.10937	0.030189	0.109765	1.0089	0.012738	0.95372	0.981608	1.0552	0.077469	0.072387	0.220358
TG(54:3) [NL-18:2]	1.0294	0.04181	0.40335	0.898251	1.1036	0.14224	0.0068006	0.0438641	1.0013	0.0018139	0.75963	0.916204	1.0721	0.10049	0.021484	0.101205
TG(54:4) [NL-18:2]	0.98833	-0.016934	0.60931	0.91979	1.074	0.10302	0.049216	0.15046	0.96265	-0.05491	0.54221	0.802599	1.026	0.037058	0.35417	0.560832
TG(54:4) [NL-20:3]	1.0231	0.032878	0.28895	0.838851	1.1659	0.22147	0.0040176	0.0323568	1.083	0.11507	0.093397	0.467561	1.0796	0.11052	0.012131	0.0768071
TG(54:5) [NL-18:3]	0.97195	-0.041039	0.52065	0.91979	1.1224	0.16665	0.020249	0.0842583	0.98758	-0.018025	0.67163	0.87111	1.0476	0.06702	0.18284	0.383605
TG(54:5) [NL-20:4]	1.0243	0.034577	0.27128	0.831917	1.1452	0.19559	0.0023786	0.0251854	1.059	0.082758	0.19615	0.538155	1.0722	0.10058	0.011855	0.0765465
TG(54:6) [NL-18:3]	0.95183	-0.071225	0.57358	0.91979	1.1403	0.18938	0.06927	0.190747	0.93881	-0.091093	0.94752	0.97825	1.0562	0.078871	0.18948	0.390966
TG(54:6) [NL-20:4]	1.0387	0.054743	0.1663	0.758351	1.1158	0.15805	0.013017	0.0652573	1.0353	0.050086	0.35756	0.674591	1.0757	0.10526	0.0089507	0.0713199
TG(54:6) [NL-20:5]	0.93797	-0.092379	0.74216	0.967772	1.0475	0.067005	0.2801	0.483398	1.1795	0.23822	0.093295	0.467561	0.93754	-0.093043	0.86045	0.93674
TG(54:6) [NL-22:6]	0.9081	-0.13908	0.36335	0.877243	0.99186	-0.011798	0.6825	0.811859	1.2944	0.37224	0.010148	0.361945	0.96226	-0.055495	0.99548	0.99571
TG(54:7) [NL-20:5]	0.89606	-0.15833	0.50798	0.918252	1.0304	0.043162	0.30373	0.504703	1.1596	0.21364	0.33097	0.645564	0.90987	-0.13626	0.87347	0.943203
TG(54:7) [NL-22:6]	0.89357	-0.16235	0.60371	0.91979	1.0804	0.11154	0.34657	0.544195	1.3248	0.40581	0.0078892	0.361945	0.9676	-0.047513	0.56533	0.733851
TG(56:6) [NL-20:4]	1.0642	0.089702	0.01822	0.582722	1.0695	0.096961	0.023403	0.0919466	1.0033	0.0047747	0.86401	0.939197	1.0366	0.051808	0.053245	0.183781
TG(56:6) [NL-22:5]	0.99195	-0.011664	0.75746	0.967772	1.0608	0.085101	0.12949	0.281942	1.0579	0.081185	0.25817	0.580044	1.0075	0.010805	0.30954	0.519833
TG(56:7) [NL-20:4]	1.0437	0.061672	0.086079	0.698261	1.0625	0.087448	0.056576	0.164155	1.0103	0.014727	0.93348	0.972429	1.0407	0.057493	0.070731	0.219358
TG(56:7) [NL-20:5]	0.97508	-0.036414	0.81721	0.970088	1.0155	0.022156	0.52765	0.698251	1.1072	0.14696	0.37746	0.684069	0.93685	-0.094115	0.46738	0.661056
TG(56:7) [NL-22:5]	0.99311	-0.0099684	0.75795	0.967772	1.0727	0.1012	0.10954	0.256392	1.046	0.064883	0.43078	0.727658	1.0216	0.030845	0.15306	0.341196
TG(56:7) [NL-22:6]	0.9613	-0.056935	0.75359	0.967772	1.0527	0.074117	0.4252	0.622763	1.1942	0.2561	0.034953	0.40149	0.97453	-0.037224	0.99484	0.99571
TG(56:8) [NL-20:4]	0.99052	-0.013747	0.51529	0.918934	1.0852	0.11797	0.05045	0.152367	1.0166	0.0237	0.7565	0.916204	1.0385	0.054541	0.091231	0.25165
TG(56:8) [NL-20:5]	0.92561	-0.11152	0.57047	0.91979	1.0213	0.030403	0.48302	0.66978	1.0679	0.094768	0.87586	0.939197	0.90146	-0.14967	0.54188	0.722185
TG(56:8) [NL-22:6]	0.96556	-0.050566	0.82115	0.970088	1.0635	0.088774	0.51809	0.694265	1.1829	0.2423	0.08826	0.463013	0.9778	-0.032396	0.783	0.883233
TG(56:9) [NL-22:6]	0.89262	-0.16388	0.57124	0.91979	1.0395	0.05588	0.61524	0.767731	1.1243	0.16897	0.21499	0.55933	0.89554	-0.15917	0.96517	0.976909
TG(58:10) [NL-22:6]	0.90096	-0.15046	0.52762	0.91979	1.0417	0.058881	0.63272	0.780737	1.0935	0.129	0.35545	0.672303	0.89163	-0.16549	0.70863	0.839816
TG(58:8) [NL-22:6]	0.99125	-0.012682	0.96621	0.999164	1.0492	0.069344	0.59763	0.752111	1.1634	0.21829	0.083697	0.463013	0.96927	-0.045027	0.85174	0.930813
TG(58:9) [NL-22:6]	0.95672	-0.063826	0.60891	0.91979	1.0032	0.0045566	0.78896	0.881465	1.1447	0.19498	0.18842	0.537075	0.91991	-0.12044	0.61474	0.775108
TG(O-50:1) [NL-15:0]	1.0548	0.076929	0.30152	0.84514	1.1939	0.25562	0.0027151	0.0271222	1.0997	0.13711	0.10641	0.479096	1.1214	0.16525	0.037859	0.148463
TG(O-50:1) [NL-16:0]	1.042	0.05935	0.51497	0.918934	1.2167	0.28295	0.00035514	0.0106913	1.0853	0.11806	0.17593	0.529203	1.1302	0.17653	0.023061	0.106408
TG(O-50:1) [NL-17:1]	1.0048	0.0068672	0.90094	0.977094	1.159	0.21283	0.0036686	0.0319509	1.0535	0.075197	0.25448	0.576345	1.0767	0.10656	0.17459	0.372475
TG(O-50:1) [NL-18:1]	1.0249	0.035476	0.858	0.970088	1.2279	0.29614	0.0011793	0.0163573	1.1156	0.15786	0.11543	0.486684	1.1027	0.14102	0.15505	0.342249
TG(O-50:2) [NL-18:1]	1.0072	0.010356	0.87212	0.970088	1.148	0.19909	0.0043885	0.0333093	1.0725	0.10103	0.31624	0.626624	1.0451	0.06362	0.29522	0.514232
TG(O-50:2) [NL-18:2]	1.0132	0.018879	0.94946	0.996409	1.1279	0.17368	0.034342	0.119084	1.0088	0.012656	0.95764	0.981608	1.0509	0.071629	0.6179	0.776522
TG(O-50:3) [NL-18:2]	1.0413	0.058405	0.59394	0.91979	1.241	0.31151	0.002864	0.0271222	1.0493	0.069403	0.76621	0.918226	1.0927	0.12788	0.31139	0.520572
TG(O-52:0) [NL-16:0]	1.0391	0.055337	0.47976	0.914008	1.2567	0.32965	0.00018776	0.0096495	1.0187	0.026762	0.67675	0.87111	1.1494	0.20084	0.0081591	0.0674767
TG(O-52:1) [NL-16:0]	1.0612	0.085743	0.35817	0.871004	1.2464	0.31773	0.00012587	0.00853049	1.0487	0.06865	0.50113	0.777668	1.1492	0.20057	0.013304	0.0790849
TG(O-52:1) [NL-18:1]	1.0781	0.10855	0.29815	0.84514	1.2195	0.28624	0.0016206	0.0200658	1.0895	0.12366	0.36584	0.679936	1.1436	0.19357	0.033529	0.136485
TG(O-52:2) [NL-16:0]	1.0057	0.0081375	0.86361	0.970088	1.1589	0.2128	0.001704	0.0205854	1.0633	0.088616	0.36408	0.679936	1.0756	0.10513	0.13263	0.315365
TG(O-52:2) [NL-17:1]	1.0356	0.050418	0.44729	0.898251	1.1631	0.21794	0.0010345	0.0146196	1.0586	0.082188	0.18965	0.537075	1.1022	0.14043	0.020277	0.09862
TG(O-52:2) [NL-18:1]	1.0655	0.09157	0.17117	0.763133	1.2006	0.26378	9.59e-05	0.00798101	1.0902	0.12465	0.14419	0.509426	1.1222	0.16634	0.0093079	0.072621
TG(O-54:2) [NL-17:1]	1.0873	0.12071	0.20337	0.773219	1.2965	0.37465	2.53e-07	0.0001895	1.085	0.11769	0.14712	0.511574	1.1597	0.2137	0.0027062	0.0382442
TG(O-54:2) [NL-18:1]	1.071	0.099008	0.13902	0.728154	1.2005	0.2636	0.00013667	0.00853049	1.0894	0.12353	0.23915	0.56728	1.1274	0.17295	0.0045862	0.0536729
TG(O-54:3) [NL-17:1]	1.1141	0.15585	0.11664	0.698907	1.2161	0.28221	0.00060621	0.011765	1.0824	0.11428	0.26086	0.580044	1.1722	0.22926	0.011339	0.0755899
TG(O-54:3) [NL-18:1]	1.0754	0.10486	0.043401	0.698261	1.1491	0.20045	0.00063277	0.011765	1.0602	0.084302	0.31334	0.62418	1.1211	0.16492	0.0023766	0.0365711
TG(O-54:4) [NL-17:1]	1.0783	0.10875	0.16922	0.761917	1.2169	0.2832	0.00040781	0.0106913	1.1	0.13757	0.17699	0.530262	1.1405	0.18968	0.01302	0.078621
TG(O-54:4) [NL-18:2]	1.0432	0.060962	0.27539	0.831917	1.1168	0.15937	0.017455	0.0760104	0.99211	-0.011435	0.4447	0.733657	1.0708	0.09864	0.10381	0.266947
Ubiquinone	1.0727	0.10122	0.19016	0.764214	1.0778	0.10807	0.37832	0.577111	1.0498	0.070107	0.58436	0.830523	1.1008	0.13855	0.050319	0.176232
Abbreviations: CMBs, cerebral microbleeds; CSVD, cerebral small vessel disease; FC, fold change; WMHs, white matter hyperintensities.

## Sheet: Table S4
Table S4. Multimodal regression analysis results of lipid species levels in relation to CSVD imaging markers at baseline.
Lipid species	CMBs (presence or not)a									WMHVb								WMHs (presence or not)a									WMHs (total Fazekas score)c									Lacunes (presence or not)a									CSVD burden (presence or not)a
	Beta	SE	Z	P	FDR P	OR	OR LCI	OR UCI		Beta	SE	T	P	FDR P	LCI	UCI		Beta	SE	Z	P	FDR P	OR	OR LCI	OR UCI		Beta	SE	Z	P	FDR P	OR	OR LCI	OR UCI		Beta	SE	Z	P	FDR P	OR	OR LCI	OR UCI		Beta	SE	Z	P	FDR P
AC(12:0)	-0.214871	0.0999289	-2.15024	0.0315363	0.954638	0.806645	0.663167	0.981166		-0.0412798	0.0354564	-1.16424	0.244762	0.999479	-0.110905	0.0283458		-0.114415	0.115325	-0.992112	0.321143	0.594201	0.891887	0.711451	1.11809		-0.018244	0.0725423	-0.251495	0.801431	0.984052	0.981921	0.85178	1.13195		-0.0308374	0.117801	-0.261775	0.793495	0.91859	0.969633	0.769724	1.22146		-0.15572	0.0941293	-1.65432	0.0980622	0.408048
AC(12:1)	-0.198662	0.0964644	-2.05943	0.0394527	0.954638	0.819827	0.678596	0.990451		-0.0636746	0.0352388	-1.80695	0.0712422	0.999479	-0.132873	0.0055236		-0.179526	0.109913	-1.63334	0.102396	0.287837	0.835666	0.673713	1.03655		-0.0788231	0.0713981	-1.10399	0.269595	0.787142	0.924203	0.803512	1.06302		-0.0376522	0.117787	-0.319664	0.749223	0.905552	0.963048	0.764518	1.21313		-0.182166	0.0929753	-1.9593	0.0500782	0.365106
AC(13:0)	-0.0417147	0.101096	-0.412626	0.679881	0.983542	0.959143	0.786739	1.16933		-0.0636122	0.0362827	-1.75324	0.0800417	0.999479	-0.13486	0.00763584		-0.00547557	0.116203	-0.0471208	0.962417	0.979683	0.994539	0.791972	1.24892		-0.111039	0.076133	-1.45849	0.144706	0.716165	0.894904	0.770851	1.03892		-0.259869	0.124022	-2.09535	0.0361396	0.309491	0.771152	0.604746	0.983349		0.0144762	0.0952645	0.151958	0.87922	0.957174
AC(14:0)	-0.170979	0.0997424	-1.71421	0.0864906	0.954638	0.842839	0.693176	1.02482		-0.0173882	0.0356001	-0.488433	0.625411	0.999479	-0.0872959	0.0525194		-0.108437	0.116589	-0.930078	0.352331	0.615142	0.897235	0.713946	1.12758		-0.00607637	0.0740169	-0.0820943	0.934572	0.997914	0.993942	0.859719	1.14912		-0.102286	0.118998	-0.859563	0.39003	0.694845	0.902771	0.714968	1.13991		-0.162067	0.0944294	-1.71628	0.0861114	0.398133
AC(14:0)-OH	-0.232838	0.101047	-2.30426	0.0212083	0.937654	0.792282	0.649933	0.965809		-0.040145	0.0364575	-1.10115	0.271249	0.999479	-0.111736	0.0314464		-0.159405	0.116205	-1.37176	0.170138	0.41919	0.852651	0.678981	1.07074		-0.0866229	0.0750318	-1.15448	0.248303	0.76434	0.917023	0.791611	1.0623		-0.147115	0.118712	-1.23926	0.215249	0.542834	0.863194	0.684007	1.08932		-0.217575	0.0967172	-2.24959	0.0244747	0.300095
AC(14:1)	-0.187036	0.0981515	-1.90559	0.056704	0.954638	0.829414	0.684265	1.00535		-0.0525158	0.0354366	-1.48197	0.138844	0.999479	-0.122102	0.0170708		-0.148675	0.113544	-1.30941	0.190396	0.438805	0.861849	0.689894	1.07666		-0.0653495	0.0729272	-0.896093	0.370203	0.845989	0.93674	0.811974	1.08068		0.0491011	0.11945	0.411061	0.681028	0.873442	1.05033	0.831091	1.32739		-0.143583	0.0932132	-1.54037	0.123471	0.44975
AC(14:1)-OH	-0.25857	0.0981878	-2.63342	0.00845299	0.845284	0.772155	0.636982	0.936014		-0.0798315	0.0356983	-2.23628	0.0256787	0.999479	-0.149932	-0.00973089		-0.197026	0.111792	-1.76243	0.0779972	0.248414	0.821169	0.659591	1.02233		-0.14519	0.0730934	-1.98636	0.0469929	0.685402	0.864858	0.749422	0.998075		-0.0971351	0.115688	-0.839632	0.401115	0.708573	0.907433	0.723338	1.13838		-0.202859	0.0941416	-2.15483	0.0311754	0.324648
AC(14:2)	-0.159806	0.0973411	-1.64171	0.10065	0.954638	0.852309	0.704272	1.03146		-0.0597857	0.0353481	-1.69134	0.0912609	0.999479	-0.129199	0.00962723		-0.160985	0.111607	-1.44242	0.149183	0.385147	0.851305	0.684046	1.05946		-0.0733199	0.0720865	-1.01711	0.309101	0.817563	0.929304	0.806857	1.07033		0.0786626	0.119539	0.65805	0.510506	0.771181	1.08184	0.855876	1.36746		-0.119752	0.0927083	-1.29171	0.196457	0.540899
AC(15:0) (a)	-0.0816928	0.0992969	-0.822713	0.410671	0.954638	0.921555	0.758577	1.11955		-0.0389652	0.0359918	-1.08261	0.27939	0.999479	-0.109642	0.0317117		-0.0537125	0.116038	-0.462886	0.643446	0.839619	0.947705	0.75492	1.18972		-0.0553611	0.0753163	-0.735048	0.462311	0.872452	0.946143	0.816294	1.09665		-0.287822	0.118512	-2.42862	0.0151563	0.299263	0.749895	0.59446	0.945972		-0.0848104	0.0939752	-0.902476	0.366804	0.68345
AC(15:0) (b)	-0.147543	0.0983026	-1.50091	0.133379	0.954638	0.862825	0.711619	1.04616		-0.0446587	0.0355972	-1.25455	0.210101	0.999479	-0.114561	0.0252435		-0.144228	0.114308	-1.26175	0.207037	0.454754	0.86569	0.691932	1.08308		-0.0634128	0.0754723	-0.840214	0.400789	0.860106	0.938556	0.8095	1.08819		-0.287171	0.114534	-2.50729	0.0121662	0.299263	0.750384	0.599503	0.939237		-0.126171	0.0935134	-1.34923	0.177263	0.517741
AC(16:0)	-0.133313	0.0987988	-1.34934	0.177229	0.954638	0.875191	0.721116	1.06219		-0.00813511	0.0360442	-0.225698	0.821508	0.999479	-0.0789149	0.0626447		-0.086986	0.115393	-0.753825	0.450954	0.70295	0.91669	0.731139	1.14933		-0.0116921	0.0769696	-0.151905	0.879262	0.997914	0.988376	0.849972	1.14932		-0.201099	0.116209	-1.7305	0.0835418	0.379229	0.817831	0.651248	1.02703		-0.11927	0.094995	-1.25554	0.209283	0.553897
AC(16:0)-OH	-0.104891	0.0995642	-1.0535	0.292112	0.954638	0.900423	0.740794	1.09445		0.00746512	0.0362727	0.205805	0.837009	0.999479	-0.0637635	0.0786937		-0.0533475	0.114451	-0.466117	0.641132	0.839619	0.94805	0.757549	1.18646		-0.0113461	0.0747412	-0.151805	0.879341	0.997914	0.988718	0.853987	1.1447		-0.145361	0.119073	-1.22077	0.222173	0.550884	0.86471	0.684724	1.09201		-0.072175	0.0949374	-0.760238	0.447113	0.72174
AC(16:1)	-0.180516	0.100094	-1.80346	0.0713161	0.954638	0.834839	0.686124	1.01579		-0.0322235	0.0358495	-0.898854	0.36907	0.999479	-0.102621	0.038174		-0.122285	0.116504	-1.04962	0.293892	0.560114	0.884896	0.704245	1.11189		-0.0524363	0.0739273	-0.709295	0.478141	0.885053	0.948915	0.820916	1.09687		-0.00955508	0.121053	-0.0789327	0.937086	0.985511	0.99049	0.781285	1.25572		-0.168525	0.0947979	-1.77773	0.0754489	0.38397
AC(16:1)-OH	-0.18221	0.0988291	-1.84369	0.0652288	0.954638	0.833426	0.686663	1.01156		-0.0352457	0.0357357	-0.986288	0.324366	0.999479	-0.10542	0.0349284		-0.149283	0.11401	-1.30939	0.190403	0.438805	0.861325	0.688845	1.07699		-0.079452	0.0733746	-1.08283	0.278885	0.787142	0.923622	0.799902	1.06648		-0.0860092	0.120068	-0.716337	0.473783	0.756507	0.917586	0.725178	1.16104		-0.164406	0.0940787	-1.74754	0.0805436	0.38397
AC(17:0) (a)	-0.0875582	0.0965426	-0.906939	0.364439	0.954638	0.916166	0.758223	1.10701		-0.0307955	0.035473	-0.868137	0.385646	0.999479	-0.100454	0.0388628		-0.0885617	0.113218	-0.782225	0.434083	0.693236	0.915247	0.733106	1.14264		-0.0414864	0.0734339	-0.564948	0.572109	0.921589	0.959362	0.830758	1.10788		-0.176492	0.115071	-1.53377	0.125087	0.435768	0.838206	0.668963	1.05027		-0.0653386	0.0927229	-0.704665	0.481019	0.744411
AC(17:0) (b)	-0.101297	0.0994972	-1.01809	0.308635	0.954638	0.903665	0.743558	1.09825		-0.0216728	0.0360546	-0.601109	0.547981	0.999479	-0.092473	0.0491275		-0.108143	0.115441	-0.936778	0.348873	0.61229	0.897499	0.715765	1.12538		-0.0411322	0.0763135	-0.53899	0.589894	0.921589	0.959702	0.826375	1.11454		-0.161086	0.116658	-1.38085	0.167326	0.494554	0.851219	0.677239	1.06989		-0.0529206	0.0948552	-0.557909	0.576906	0.809181
AC(18:0)	-0.0549852	0.100464	-0.547311	0.584165	0.975858	0.946499	0.777329	1.15249		0.0103015	0.0366622	0.280984	0.778814	0.999479	-0.0616918	0.0822948		-0.146017	0.115473	-1.26452	0.206045	0.453905	0.864143	0.68912	1.08362		0.0334875	0.076935	0.43527	0.663366	0.954349	1.03405	0.889314	1.20235		-0.0817091	0.125371	-0.65174	0.514569	0.772369	0.92154	0.720773	1.17823		-0.0550258	0.096619	-0.569513	0.569008	0.807172
AC(18:0)-OH	-0.199019	0.100905	-1.97234	0.0485709	0.954638	0.819534	0.672476	0.998752		-0.0201924	0.036365	-0.555269	0.578906	0.999479	-0.0916022	0.0512174		-0.0929494	0.11471	-0.810298	0.417769	0.681719	0.91124	0.727765	1.14097		-0.0568556	0.0749998	-0.758076	0.448405	0.867844	0.944731	0.81558	1.09433		-0.238663	0.120574	-1.97939	0.0477726	0.354848	0.78768	0.621894	0.997661		-0.167253	0.0960129	-1.74199	0.0815102	0.38397
AC(18:1)	-0.255517	0.100846	-2.53373	0.0112855	0.845284	0.774516	0.635609	0.94378		-0.0492072	0.0355803	-1.38299	0.167152	0.999479	-0.119076	0.0206617		-0.0974055	0.114911	-0.847658	0.396629	0.667584	0.907188	0.724244	1.13634		-0.0977851	0.075401	-1.29687	0.194677	0.75302	0.906844	0.782258	1.05127		-0.123032	0.12535	-0.981514	0.326339	0.634796	0.884235	0.691624	1.13049		-0.165594	0.0946659	-1.74925	0.0802481	0.38397
AC(18:1)-OH	-0.233915	0.0987584	-2.36856	0.0178576	0.937654	0.791429	0.652152	0.960451		-0.0360862	0.0356488	-1.01227	0.311793	0.999479	-0.10609	0.0339171		-0.145235	0.11366	-1.2778	0.20132	0.450114	0.864819	0.692114	1.08062		-0.0872699	0.0740194	-1.17901	0.238393	0.76434	0.91643	0.79267	1.05951		-0.0666291	0.11889	-0.560424	0.57519	0.818676	0.935542	0.741077	1.18104		-0.182121	0.0939227	-1.93905	0.0524949	0.365106
AC(18:2)	-0.0767522	0.102284	-0.750382	0.453025	0.954638	0.926119	0.757884	1.1317		-0.00693291	0.0363343	-0.190809	0.848736	0.999479	-0.0782824	0.0644166		0.0523192	0.117161	0.446558	0.655194	0.84175	1.05371	0.837518	1.32571		-0.0115632	0.0761925	-0.151763	0.879374	0.997914	0.988503	0.851377	1.14772		0.0384515	0.122517	0.313847	0.753637	0.906391	1.0392	0.817359	1.32125		0.0107208	0.095844	0.111857	0.910937	0.970543
AC(18:3)	0.0411927	0.0997574	0.412929	0.679659	0.983542	1.04205	0.856991	1.26708		0.0148606	0.0357262	0.415959	0.67758	0.999479	-0.0552948	0.085016		0.00621851	0.115875	0.0536657	0.957202	0.979683	1.00624	0.801803	1.2628		-0.0134504	0.074236	-0.181184	0.856223	0.997914	0.98664	0.853037	1.14117		0.118242	0.118563	0.997291	0.318623	0.632052	1.12552	0.892135	1.41995		0.0889451	0.0941863	0.944354	0.344989	0.674665
AC(20:3) (a)	-0.0940616	0.103879	-0.905493	0.365204	0.954638	0.910227	0.742553	1.11576		-0.0248396	0.036527	-0.680035	0.496729	0.999479	-0.0965675	0.0468882		-0.0874043	0.118319	-0.738717	0.460079	0.710557	0.916307	0.726654	1.15546		-0.0686792	0.0769827	-0.892139	0.372319	0.845989	0.933626	0.802868	1.08568		-0.313104	0.119943	-2.61044	0.00904262	0.299263	0.731174	0.577996	0.924946		-0.157501	0.0979822	-1.60745	0.107956	0.420713
AC(20:3) (b)	-0.140367	0.101447	-1.38366	0.166463	0.954638	0.869039	0.712341	1.06021		0.0116296	0.0362725	0.320618	0.748605	0.999479	-0.0595986	0.0828579		0.19474	0.119072	1.63547	0.10195	0.287837	1.21499	0.962099	1.53437		0.0969139	0.0755169	1.28334	0.199373	0.75302	1.10177	0.950184	1.27753		-0.194213	0.118299	-1.64171	0.100651	0.396908	0.823483	0.653067	1.03837		-0.0642507	0.0953911	-0.67355	0.500597	0.751903
AC(20:3)-OH	-0.0980712	0.102931	-0.952788	0.340698	0.954638	0.906584	0.740958	1.10923		-0.0125311	0.0368751	-0.339826	0.734099	0.999479	-0.0849426	0.0598804		-0.0752969	0.118512	-0.635353	0.525199	0.763832	0.927468	0.735227	1.16998		-0.0424767	0.0769174	-0.552239	0.580785	0.921589	0.958413	0.824288	1.11436		-0.00887857	0.12274	-0.0723365	0.942334	0.985751	0.991161	0.779234	1.26073		-0.000462545	0.0967681	-0.00477994	0.996186	0.997873
AC(20:4)	-0.178738	0.106554	-1.67744	0.0934559	0.954638	0.836325	0.678698	1.03056		-0.0703191	0.0370376	-1.89859	0.0580704	0.999479	-0.14305	0.00241142		-0.0536351	0.119807	-0.44768	0.654384	0.84175	0.947778	0.749423	1.19863		-0.110319	0.0776592	-1.42055	0.155446	0.726275	0.895548	0.769102	1.04278		-0.265693	0.12124	-2.19147	0.0284179	0.304247	0.766674	0.604521	0.972323		-0.142886	0.0998527	-1.43097	0.152439	0.476586
AC(20:5)	-0.0191461	0.100089	-0.19129	0.848299	0.983542	0.981036	0.806285	1.19366		-0.0352764	0.0360105	-0.979615	0.327648	0.999479	-0.10599	0.0354372		0.0117018	0.113386	0.103203	0.917802	0.965457	1.01177	0.810154	1.26356		-0.0658095	0.0741291	-0.88777	0.374665	0.845989	0.936309	0.809691	1.08273		-0.168242	0.125184	-1.34396	0.17896	0.502027	0.845149	0.661267	1.08016		0.0805291	0.0944701	0.852429	0.393976	0.69728
AC(22:5)	-0.0404781	0.100958	-0.400941	0.688464	0.983542	0.96033	0.787925	1.17046		-0.0138267	0.0360182	-0.383882	0.701194	0.999479	-0.0845555	0.0569021		0.0707249	0.112855	0.626689	0.530863	0.767785	1.07329	0.860306	1.33899		-0.0365955	0.0742537	-0.492845	0.622122	0.929108	0.964066	0.833491	1.1151		-0.2647	0.114792	-2.30592	0.0211152	0.302974	0.767436	0.612818	0.961066		0.0334695	0.0950845	0.351998	0.72484	0.888552
AC(22:5)-OH	-0.00711254	0.0996224	-0.071395	0.943083	0.983542	0.992913	0.816794	1.20701		-0.0352919	0.0358512	-0.9844	0.325293	0.999479	-0.105693	0.0351089		0.0649907	0.113941	0.570391	0.568412	0.788424	1.06715	0.853569	1.33417		-0.0674225	0.0735143	-0.917134	0.359072	0.845989	0.9348	0.809361	1.07968		-0.189415	0.11764	-1.61013	0.10737	0.406164	0.827443	0.657057	1.04201		0.100057	0.0944912	1.0589	0.289645	0.628824
AC(22:6)	-0.000288085	0.0997249	-0.0028888	0.997695	0.999029	0.999712	0.822222	1.21552		-0.0394299	0.035784	-1.10189	0.270927	0.999479	-0.109699	0.0308389		0.061129	0.112341	0.544138	0.586347	0.795604	1.06304	0.852949	1.32487		-0.0389956	0.074237	-0.525285	0.599385	0.921589	0.961755	0.83152	1.11239		-0.230282	0.125887	-1.82928	0.0673577	0.368728	0.79431	0.620633	1.01659		0.0967779	0.0939555	1.03004	0.302991	0.639269
AC(24:0)	-0.0784742	0.100263	-0.782685	0.433812	0.954638	0.924526	0.759583	1.12529		-0.00155252	0.0359834	-0.0431454	0.965599	0.999479	-0.072213	0.0691079		-0.136647	0.114879	-1.18949	0.234246	0.487983	0.872278	0.696418	1.09255		-0.0308199	0.0750495	-0.410661	0.681321	0.961035	0.96965	0.837012	1.12331		-0.166261	0.122145	-1.36118	0.173458	0.498076	0.846825	0.666536	1.07588		-0.160733	0.0958467	-1.67698	0.093547	0.408048
AC(24:1)	0.0439299	0.0988767	0.444289	0.656833	0.983542	1.04491	0.860824	1.26836		-0.0163356	0.0357671	-0.456722	0.648026	0.999479	-0.0865713	0.0539001		-0.0960669	0.113741	-0.844612	0.398327	0.667754	0.908403	0.726879	1.13526		-0.0639321	0.0746081	-0.856905	0.391497	0.854902	0.938069	0.810451	1.08578		-0.211555	0.124947	-1.69316	0.0904246	0.379515	0.809325	0.633531	1.0339		-0.0709142	0.0945929	-0.749678	0.453449	0.725712
AC(24:1)-OH	0.269966	0.105982	2.54729	0.0108564	0.845284	1.30992	1.06422	1.61234		0.0221593	0.0367702	0.602645	0.546959	0.999479	-0.050046	0.0943647		-0.011876	0.120348	-0.0986804	0.921392	0.965457	0.988194	0.780552	1.25107		0.079022	0.0775274	1.01928	0.308071	0.817563	1.08223	0.929664	1.25983		-0.132923	0.124204	-1.0702	0.284529	0.600796	0.875532	0.686356	1.11685		0.158601	0.0978852	1.62027	0.105174	0.418091
AC(26:0)	0.0428272	0.104755	0.408832	0.682663	0.983542	1.04376	0.850026	1.28164		-0.0236623	0.0374047	-0.632603	0.52722	0.999479	-0.0971138	0.0497891		-0.0157163	0.117577	-0.133667	0.893666	0.954866	0.984407	0.781794	1.23953		-0.117368	0.0789004	-1.48754	0.136872	0.712938	0.889258	0.761845	1.03798		-0.225162	0.121456	-1.85387	0.0637585	0.368728	0.798387	0.62926	1.01297		-0.0686384	0.0997316	-0.688231	0.491308	0.746429
AC(26:1)	0.044763	0.101969	0.438986	0.660672	0.983542	1.04578	0.856336	1.27713		-0.022232	0.0363832	-0.611052	0.541383	0.999479	-0.0936776	0.0492136		0.0523899	0.115153	0.454957	0.64914	0.84136	1.05379	0.84088	1.3206		-0.114454	0.0756594	-1.51276	0.130342	0.712938	0.891853	0.768937	1.03442		-0.212507	0.1227	-1.73192	0.0832877	0.379229	0.808555	0.635722	1.02838		-0.0207077	0.0969664	-0.213556	0.830893	0.941988
C1P(d18:1/16:0)	-0.013008	0.104763	-0.124166	0.901184	0.983542	0.987076	0.803853	1.21206		0.00816727	0.037974	0.215075	0.829778	0.999479	-0.0664021	0.0827367		-0.106093	0.118497	-0.895323	0.370614	0.630887	0.899341	0.712951	1.13446		-0.0260702	0.0808669	-0.322384	0.747162	0.979664	0.974267	0.831462	1.1416		0.045287	0.123221	0.367525	0.713227	0.885854	1.04633	0.82183	1.33215		0.0943746	0.0998315	0.945338	0.344486	0.674665
CA	0.0450205	0.0996533	0.451771	0.651434	0.983542	1.04605	0.860453	1.27168		0.0057454	0.0359307	0.159902	0.873009	0.999479	-0.0648115	0.0763023		-0.0696995	0.119464	-0.583435	0.5596	0.782168	0.932674	0.737975	1.17874		-0.0256835	0.0768314	-0.334284	0.738165	0.979664	0.974644	0.838389	1.13304		-0.102184	0.12282	-0.831987	0.405416	0.712809	0.902863	0.709705	1.14859		0.0309069	0.0950298	0.325234	0.745004	0.899172
CE(14:0)	0.0569501	0.102608	0.555025	0.578878	0.975858	1.0586	0.865751	1.29441		0.0372675	0.0367337	1.01453	0.310714	0.999479	-0.0348663	0.109401		0.0170087	0.118642	0.143362	0.886004	0.954845	1.01715	0.806118	1.28344		0.0186706	0.0765256	0.243978	0.807248	0.986343	1.01885	0.876937	1.18372		-0.0263428	0.122589	-0.214888	0.829855	0.937687	0.974001	0.76597	1.23853		0.0458347	0.096748	0.473754	0.635675	0.842608
CE(15:0)	0.00892541	0.10262	0.0869751	0.930691	0.983542	1.00897	0.825136	1.23375		-0.0170205	0.0370324	-0.45961	0.645953	0.999479	-0.0897408	0.0556999		0.00693613	0.118417	0.0585736	0.953292	0.979445	1.00696	0.79839	1.27002		-0.0705305	0.076385	-0.923355	0.355822	0.845989	0.931899	0.802322	1.0824		-0.164436	0.117125	-1.40394	0.160337	0.490173	0.848372	0.674357	1.06729		0.104231	0.0976118	1.06781	0.285606	0.627328
CE(16:0)	0.0780691	0.103526	0.754104	0.450787	0.954638	1.0812	0.88264	1.32442		0.0379782	0.0371422	1.02251	0.306928	0.999479	-0.0349578	0.110914		0.0961779	0.119335	0.805952	0.420271	0.682826	1.10095	0.871348	1.39106		0.0601632	0.0803099	0.749138	0.453774	0.871197	1.06201	0.907334	1.24305		0.0210639	0.127857	0.164745	0.869144	0.95317	1.02129	0.794906	1.31214		0.0830517	0.0984224	0.84383	0.398765	0.69728
CE(16:1)	0.0513458	0.103723	0.495029	0.62058	0.983542	1.05269	0.859033	1.29		0.0188189	0.0375816	0.500749	0.616721	0.999479	-0.0549798	0.0926177		-0.0189904	0.120471	-0.157635	0.874745	0.95092	0.981189	0.774832	1.2425		0.00431645	0.0769714	0.0560785	0.955279	0.997914	1.00433	0.863685	1.16787		-0.198556	0.128717	-1.54257	0.122934	0.434448	0.819914	0.637094	1.05519		-0.0206688	0.0990661	-0.208636	0.834732	0.942198
CE(16:2)	0.0878636	0.108674	0.808506	0.418799	0.954638	1.09184	0.882379	1.35102		0.0445809	0.0381236	1.16938	0.242688	0.999479	-0.0302821	0.119444		0.157417	0.125636	1.25297	0.210218	0.460389	1.17048	0.915007	1.49729		0.0666544	0.0797587	0.8357	0.403324	0.860106	1.06893	0.91423	1.2498		0.101913	0.12804	0.795948	0.426062	0.728586	1.10729	0.861534	1.42314		0.241422	0.102232	2.36152	0.0182003	0.29634
CE(17:0)	0.023273	0.102217	0.227682	0.819893	0.983542	1.02355	0.837722	1.25059		-0.00347298	0.0368659	-0.0942057	0.924975	0.999479	-0.0758664	0.0689204		-0.110047	0.117181	-0.93912	0.347669	0.61229	0.895792	0.711971	1.12707		-0.0609817	0.0770994	-0.790948	0.428974	0.863714	0.94084	0.808887	1.09432		-0.18389	0.121426	-1.51442	0.129918	0.444332	0.832027	0.655813	1.05559		-0.0409829	0.0972599	-0.421375	0.673481	0.857887
CE(17:1)	-0.0194198	0.103015	-0.188514	0.850474	0.983542	0.980768	0.801456	1.2002		-0.0319519	0.0370859	-0.861563	0.389252	0.999479	-0.104777	0.0408736		-0.133038	0.118138	-1.12613	0.260111	0.519529	0.875432	0.694485	1.10352		-0.0988731	0.0758447	-1.30363	0.192361	0.75302	0.905858	0.780728	1.05104		-0.198961	0.122976	-1.61788	0.105687	0.40205	0.819582	0.644043	1.04296		-0.0435618	0.0981116	-0.444003	0.657041	0.848649
CE(18:0)	-0.0219045	0.105344	-0.207934	0.835281	0.983542	0.978334	0.795826	1.2027		0.0383585	0.0384416	0.997838	0.318737	0.999479	-0.0371291	0.113846		-0.0954747	0.120089	-0.795036	0.426593	0.688616	0.908941	0.718317	1.15015		0.0442045	0.0803319	0.550273	0.582132	0.921589	1.0452	0.892931	1.22343		0.00445628	0.128367	0.0347151	0.972307	0.993074	1.00447	0.781032	1.29182		-0.0679625	0.101341	-0.670634	0.502454	0.751903
CE(18:1)	-0.0485496	0.102466	-0.473813	0.635633	0.983542	0.95261	0.779285	1.16449		0.00351503	0.0377369	0.0931459	0.925817	0.999479	-0.0705887	0.0776187		-0.114266	0.11578	-0.98693	0.323677	0.594201	0.89202	0.710924	1.11925		-0.0076481	0.0770798	-0.0992231	0.920961	0.997914	0.992381	0.853231	1.15422		-0.113807	0.13281	-0.856921	0.391488	0.694845	0.89243	0.687902	1.15777		-0.108593	0.0990697	-1.09613	0.273022	0.61154
CE(18:2)	0.117404	0.107218	1.095	0.273516	0.954638	1.12457	0.911431	1.38756		0.0172643	0.037708	0.457842	0.647222	0.999479	-0.0567827	0.0913114		0.316182	0.13081	2.41711	0.0156444	0.108497	1.37188	1.06162	1.77281		0.0419821	0.0804368	0.521926	0.601722	0.921589	1.04288	0.890765	1.22096		0.068346	0.138386	0.493878	0.621393	0.846224	1.07074	0.816371	1.40436		0.228256	0.103037	2.21528	0.0267412	0.309212
CE(18:2) [+OH]	-0.0068996	0.105504	-0.0653968	0.947858	0.983542	0.993124	0.807605	1.22126		0.0484544	0.0379039	1.27835	0.201592	0.999479	-0.0259773	0.122886		-0.055464	0.122803	-0.45165	0.651521	0.84136	0.946046	0.743674	1.20349		0.102819	0.0775086	1.32655	0.184657	0.750088	1.10829	0.952088	1.29012		-0.142471	0.130446	-1.09218	0.274752	0.599865	0.867212	0.671567	1.11985		-0.114217	0.1001	-1.14103	0.253858	0.59647
CE(18:3)	0.0615861	0.111682	0.551443	0.58133	0.975858	1.06352	0.854443	1.32376		0.0413666	0.0394401	1.04885	0.294646	0.999479	-0.0360817	0.118815		0.216609	0.132496	1.63483	0.102085	0.287837	1.24186	0.957836	1.6101		0.0242592	0.0823869	0.294454	0.768411	0.98177	1.02456	0.871779	1.20411		0.141571	0.132859	1.06557	0.286617	0.600796	1.15208	0.88796	1.49477		0.169498	0.105749	1.60284	0.10897	0.420713
CE(20:0)	0.0387249	0.109865	0.352478	0.72448	0.983542	1.03948	0.83811	1.28924		0.0509837	0.0401479	1.2699	0.204585	0.999479	-0.0278545	0.129822		-0.0887737	0.123815	-0.716985	0.473384	0.723601	0.915053	0.717884	1.16637		0.0147276	0.0816816	0.180304	0.856914	0.997914	1.01484	0.864704	1.19104		0.130803	0.130503	1.0023	0.316198	0.632052	1.13974	0.882517	1.47194		-0.0524083	0.105644	-0.496085	0.619835	0.833074
CE(20:1)	0.0389875	0.114801	0.33961	0.73415	0.983542	1.03976	0.830259	1.30212		0.0138879	0.0418985	0.331464	0.740403	0.999479	-0.068388	0.0961637		0.0406304	0.131098	0.309925	0.756618	0.899535	1.04147	0.805481	1.34659		-0.0097456	0.0869755	-0.11205	0.910784	0.997914	0.990302	0.835088	1.17436		0.162594	0.136377	1.19224	0.233169	0.560253	1.17656	0.900594	1.53709		0.0153178	0.111858	0.136939	0.891079	0.960261
CE(20:2)	-0.00320195	0.108207	-0.029591	0.976393	0.989818	0.996803	0.806313	1.2323		0.0112825	0.0395678	0.285143	0.775627	0.999479	-0.0664167	0.0889817		-0.0182536	0.124442	-0.146683	0.883382	0.954845	0.981912	0.769391	1.25314		0.002815	0.0833847	0.0337592	0.973069	0.999887	1.00282	0.851617	1.18087		0.0892814	0.130565	0.683806	0.494098	0.765219	1.09339	0.846519	1.41225		-0.0765303	0.104661	-0.73122	0.464645	0.735769
CE(20:3)	-0.0433196	0.103003	-0.420568	0.674071	0.983542	0.957605	0.782547	1.17182		0.00602284	0.0371174	0.162265	0.871149	0.999479	-0.0668643	0.07891		-0.0560107	0.117987	-0.474721	0.634986	0.838705	0.945529	0.750317	1.19153		-0.0236283	0.0775299	-0.304764	0.760546	0.979664	0.976649	0.838965	1.13693		-0.170784	0.124572	-1.37096	0.170386	0.494554	0.843004	0.660379	1.07613		-0.0807049	0.0982451	-0.821465	0.411382	0.704476
CE(20:4)	-0.0876509	0.102856	-0.85217	0.39412	0.954638	0.916081	0.748828	1.12069		0.0175895	0.036894	0.476758	0.633698	0.999479	-0.054859	0.090038		0.232988	0.119976	1.94195	0.0521427	0.198248	1.26237	0.997841	1.59701		0.0458676	0.0783775	0.585213	0.558404	0.921589	1.04694	0.89785	1.22078		0.219435	0.124644	1.76049	0.0783241	0.373661	1.24537	0.975444	1.59		0.170896	0.0979671	1.74442	0.0810862	0.38397
CE(20:4) [+OH]	-0.0390888	0.0991165	-0.394373	0.693306	0.983542	0.961665	0.791874	1.16786		0.020785	0.0362258	0.573764	0.56633	0.999479	-0.0503513	0.0919214		-0.0779239	0.11375	-0.685043	0.493317	0.736044	0.925035	0.740174	1.15607		0.0461238	0.0745296	0.618866	0.536004	0.914504	1.0472	0.904879	1.21192		-0.12806	0.122651	-1.0441	0.29644	0.608311	0.879801	0.691805	1.11888		-0.049345	0.0951631	-0.518531	0.604088	0.822658
CE(20:5)	0.0244829	0.105782	0.231448	0.816967	0.983542	1.02479	0.832897	1.26088		0.0325168	0.0376528	0.863598	0.388134	0.999479	-0.0414217	0.106455		0.27155	0.120816	2.24763	0.0246	0.127954	1.312	1.03537	1.66254		0.0894735	0.0783961	1.1413	0.253745	0.76434	1.0936	0.937834	1.27523		0.0756426	0.121562	0.622256	0.533774	0.784512	1.07858	0.849919	1.36875		0.248651	0.100456	2.47523	0.0133152	0.29634
CE(22:0)	-0.00501475	0.109974	-0.0455995	0.963629	0.984664	0.994998	0.80207	1.23433		0.042474	0.0396617	1.07091	0.284617	0.999479	-0.0354095	0.120357		-0.0861603	0.125687	-0.685516	0.493018	0.736044	0.917447	0.717127	1.17372		0.0497211	0.0809447	0.614259	0.539044	0.916456	1.05098	0.896793	1.23167		0.0631572	0.128918	0.4899	0.624205	0.84851	1.06519	0.827357	1.3714		-0.113224	0.106301	-1.06512	0.286819	0.627633
CE(22:1)	0.12581	0.108782	1.15653	0.247463	0.954638	1.13407	0.916312	1.40357		0.022643	0.0399836	0.566307	0.571384	0.999479	-0.0558726	0.101159		0.0441377	0.123885	0.35628	0.721631	0.888547	1.04513	0.819819	1.33235		0.00180729	0.0829926	0.0217766	0.982626	0.999887	1.00181	0.851413	1.17877		0.118794	0.123393	0.96273	0.335683	0.644683	1.12614	0.884218	1.43425		0.0838602	0.106025	0.790949	0.428974	0.709645
CE(22:4)	-0.0812172	0.102348	-0.793537	0.427465	0.954638	0.921993	0.754412	1.1268		0.00753226	0.0371919	0.202524	0.839572	0.999479	-0.0655014	0.0805659		0.0208897	0.116413	0.179444	0.857589	0.94046	1.02111	0.812795	1.28281		-1.1e-05	0.0775907	-0.000141745	0.999887	0.999887	0.999989	0.858912	1.16424		0.142199	0.127446	1.11576	0.264523	0.586783	1.15281	0.897996	1.47992		-0.00127946	0.0990025	-0.0129235	0.989689	0.997681
CE(22:5)	-0.0860152	0.101817	-0.844802	0.398221	0.954638	0.91758	0.751584	1.12024		0.0170444	0.0372836	0.457155	0.647716	0.999479	-0.0561692	0.090258		0.138722	0.118936	1.16635	0.243473	0.49962	1.1488	0.909928	1.45039		0.0896782	0.0781711	1.1472	0.251297	0.76434	1.09382	0.938439	1.27493		0.169404	0.127057	1.33329	0.182437	0.50987	1.1846	0.923464	1.51958		0.10045	0.0979539	1.02549	0.305134	0.640183
CE(22:6)	-0.0298818	0.103387	-0.289029	0.772559	0.983542	0.97056	0.792537	1.18857		0.00114543	0.0371593	0.0308248	0.975419	0.999479	-0.0718242	0.074115		0.232742	0.12489	1.86358	0.0623802	0.22574	1.26206	0.988035	1.61207		0.0297874	0.0786806	0.378587	0.704995	0.968717	1.03024	0.883003	1.20202		-0.026609	0.120807	-0.220261	0.825668	0.937687	0.973742	0.768445	1.23389		0.188202	0.0989005	1.90294	0.0570484	0.365106
CE(22:6) [+OH]	0.0895261	0.0948573	0.943798	0.345273	0.954638	1.09366	0.908109	1.31711		0.0134602	0.0365178	0.368594	0.712553	0.999479	-0.0582496	0.0851701		-0.0623348	0.118746	-0.524941	0.599624	0.806317	0.939568	0.744477	1.18578		0.0927935	0.0716703	1.29473	0.195415	0.75302	1.09724	0.953439	1.26272		-0.211555	0.143019	-1.47921	0.139085	0.462999	0.809325	0.611483	1.07118		0.0590397	0.0943495	0.625756	0.531475	0.771463
CE(24:0)	-0.0170132	0.108928	-0.156188	0.875885	0.983542	0.983131	0.79413	1.21711		0.0384137	0.0395282	0.971805	0.331516	0.999479	-0.0392076	0.116035		-0.0500754	0.123748	-0.404656	0.68573	0.864402	0.951158	0.746308	1.21224		0.0266125	0.0799096	0.333032	0.73911	0.979664	1.02697	0.878086	1.2011		0.0434769	0.127626	0.340657	0.733362	0.893481	1.04444	0.813291	1.34127		-0.084501	0.105397	-0.801737	0.422705	0.709645
CE(24:1)	-0.00619114	0.117054	-0.0528913	0.957819	0.983542	0.993828	0.790086	1.25011		0.0652925	0.042403	1.53981	0.124104	0.999479	-0.0179741	0.148559		0.139903	0.132397	1.05669	0.290652	0.555844	1.15016	0.887284	1.49092		0.0120637	0.0870804	0.138535	0.889817	0.997914	1.01214	0.853326	1.2005		0.0972258	0.133694	0.727225	0.467088	0.756507	1.10211	0.848055	1.43227		0.0762686	0.113321	0.673029	0.500929	0.751903
CE(24:4)	-0.071697	0.111538	-0.642803	0.520352	0.971823	0.930813	0.748033	1.15825		0.0161727	0.0407473	0.396903	0.691572	0.999479	-0.0638425	0.0961879		0.106465	0.128384	0.829266	0.406954	0.671295	1.11234	0.864881	1.4306		0.0328291	0.0851772	0.385421	0.699926	0.968717	1.03337	0.874487	1.22113		0.227927	0.130687	1.74406	0.0811478	0.379181	1.25599	0.972179	1.62266		0.0750435	0.109293	0.686625	0.492319	0.746451
CE(24:5)	0.0283368	0.114812	0.246811	0.805054	0.983542	1.02874	0.821445	1.28835		0.00288506	0.0416364	0.0692917	0.944779	0.999479	-0.0788762	0.0846463		0.117546	0.131058	0.896902	0.369771	0.630887	1.12473	0.869947	1.45414		0.0240932	0.0854604	0.281922	0.778003	0.98177	1.02439	0.866399	1.21118		0.0797881	0.134463	0.593381	0.552926	0.796426	1.08306	0.832139	1.40964		0.101396	0.112283	0.903039	0.366505	0.68345
CE(24:6)	0.042782	0.100991	0.423621	0.671842	0.983542	1.04371	0.85628	1.27217		0.0197541	0.0364807	0.541494	0.588356	0.999479	-0.0518828	0.091391		0.0982401	0.117061	0.839223	0.401344	0.667754	1.10323	0.877047	1.38774		0.0340315	0.0753759	0.451491	0.651636	0.945882	1.03462	0.892521	1.19934		-0.0873472	0.121856	-0.716805	0.473494	0.756507	0.916359	0.721674	1.16356		0.105658	0.096576	1.09404	0.273939	0.61154
Cer(d16:1/16:0)	0.01987	0.0979724	0.202812	0.839282	0.983542	1.02007	0.841851	1.23601		0.0231342	0.0357912	0.646366	0.518275	0.999479	-0.0471487	0.0934171		0.0255632	0.113566	0.225095	0.821905	0.92602	1.02589	0.821172	1.28165		-0.00649701	0.0737728	-0.0880677	0.929823	0.997914	0.993524	0.859769	1.14809		-0.0352332	0.118488	-0.297357	0.766194	0.912368	0.96538	0.765317	1.21774		0.0300327	0.09379	0.320213	0.748807	0.899172
Cer(d16:1/18:0)	0.0126295	0.103419	0.122121	0.902803	0.983542	1.01271	0.826904	1.24027		-0.00310278	0.0375392	-0.0826544	0.934152	0.999479	-0.0768184	0.0706128		-0.0222401	0.119345	-0.186351	0.852169	0.939748	0.978005	0.774024	1.23574		-0.0491882	0.0765508	-0.642557	0.520512	0.903144	0.952002	0.819363	1.10611		-0.178377	0.119902	-1.48769	0.136834	0.45959	0.836627	0.66141	1.05826		-0.00556767	0.0985643	-0.0564877	0.954953	0.983626
Cer(d16:1/20:0)	0.0285243	0.100372	0.284187	0.776267	0.983542	1.02893	0.845184	1.25263		0.0105268	0.0364777	0.288581	0.772996	0.999479	-0.0611044	0.082158		0.0252416	0.115572	0.218406	0.827113	0.92602	1.02556	0.817687	1.28629		0.00335491	0.0761323	0.0440668	0.964851	0.999762	1.00336	0.864275	1.16483		-0.192574	0.117746	-1.63551	0.101941	0.397678	0.824833	0.654848	1.03894		-0.019452	0.0961049	-0.202403	0.839601	0.942198
Cer(d16:1/22:0)	-0.0507383	0.099766	-0.508574	0.611051	0.975858	0.950527	0.781706	1.15581		0.017215	0.0360634	0.477355	0.633273	0.999479	-0.0536025	0.0880325		-0.0243583	0.114436	-0.212855	0.83144	0.92809	0.975936	0.779854	1.22132		0.0237492	0.0754804	0.31464	0.753035	0.979664	1.02403	0.88321	1.18731		-0.130628	0.115409	-1.13186	0.257691	0.58238	0.877544	0.699894	1.10029		-0.123373	0.0953935	-1.29331	0.195904	0.540899
Cer(d16:1/23:0)	-0.00721147	0.0990561	-0.0728019	0.941964	0.983542	0.992814	0.81762	1.20555		0.0266877	0.0359976	0.741373	0.458741	0.999479	-0.0440007	0.097376		0.131463	0.117511	1.11873	0.263253	0.522829	1.1405	0.905875	1.43588		0.0412889	0.0754029	0.547577	0.583982	0.921589	1.04215	0.898974	1.20814		-0.130595	0.11649	-1.12108	0.262252	0.586783	0.877573	0.698437	1.10265		-0.0371029	0.0948229	-0.391287	0.695585	0.872686
Cer(d16:1/24:0)	-0.0832934	0.0982527	-0.847746	0.396579	0.954638	0.920081	0.758915	1.11547		0.0274783	0.0356039	0.771778	0.440532	0.999479	-0.0424369	0.0973936		0.00625661	0.113182	0.055279	0.955916	0.979683	1.00628	0.806076	1.2562		-0.000388331	0.0736505	-0.00527262	0.995793	0.999887	0.999612	0.865244	1.15485		-0.0894753	0.115595	-0.774039	0.438908	0.732368	0.914411	0.729032	1.14693		-0.126276	0.0945098	-1.33612	0.181511	0.524909
Cer(d16:1/24:1)	0.0403432	0.0982738	0.410518	0.681426	0.983542	1.04117	0.858756	1.26233		0.0130901	0.0355763	0.367946	0.713036	0.999479	-0.0567708	0.0829511		0.0428003	0.114228	0.374693	0.707889	0.88195	1.04373	0.834367	1.30563		-0.03899	0.0742157	-0.525361	0.599333	0.921589	0.96176	0.831559	1.11235		-0.181432	0.11668	-1.55495	0.119958	0.434448	0.834075	0.66357	1.04839		-0.0167395	0.0930911	-0.179819	0.857295	0.949873
Cer(d17:1/16:0)	0.0820465	0.0993176	0.826101	0.408747	0.954638	1.08551	0.893497	1.31878		-0.00993795	0.035901	-0.276815	0.782012	0.999479	-0.0804365	0.0605606		-0.0881228	0.117023	-0.753038	0.451427	0.70295	0.915648	0.727979	1.1517		-0.0561772	0.0747348	-0.751688	0.452239	0.871197	0.945372	0.816558	1.09451		-0.156428	0.119304	-1.31117	0.189799	0.513211	0.855193	0.676881	1.08048		0.112376	0.095262	1.17965	0.238139	0.591561
Cer(d17:1/18:0)	0.0256394	0.101855	0.251726	0.801253	0.983542	1.02597	0.840304	1.25266		-0.0307063	0.036671	-0.837344	0.402713	0.999479	-0.102717	0.0413044		-0.160785	0.119369	-1.34696	0.177993	0.432846	0.851475	0.673853	1.07592		-0.0589114	0.0776998	-0.758192	0.448336	0.867844	0.94279	0.80961	1.09788		-0.232618	0.12226	-1.90266	0.0570849	0.368728	0.792456	0.623602	1.00703		-0.0593242	0.0963004	-0.616033	0.537873	0.776236
Cer(d17:1/20:0)	-0.0575656	0.0996076	-0.577924	0.563316	0.975858	0.94406	0.776629	1.14759		-0.00458836	0.0362901	-0.126436	0.899427	0.999479	-0.075851	0.0666743		-0.0384659	0.11501	-0.334457	0.738035	0.897783	0.962264	0.768064	1.20557		-0.0427931	0.0756297	-0.565824	0.571513	0.921589	0.95811	0.82611	1.1112		-0.195303	0.118235	-1.65181	0.098573	0.396908	0.822586	0.652438	1.03711		-0.0911242	0.096008	-0.949132	0.342554	0.674665
Cer(d17:1/22:0)	-0.0425371	0.0986273	-0.431291	0.666256	0.983542	0.958355	0.789905	1.16273		-0.000842242	0.0358439	-0.0234975	0.981261	0.999479	-0.0712287	0.0695442		-0.0657623	0.11305	-0.581707	0.560764	0.782168	0.936353	0.750259	1.16861		0.000890952	0.074587	0.0119451	0.990469	0.999887	1.00089	0.864763	1.15845		-0.207275	0.116051	-1.78608	0.074087	0.368728	0.812796	0.647439	1.02038		-0.119562	0.0950622	-1.25772	0.208492	0.553897
Cer(d17:1/23:0)	-0.0693643	0.0982604	-0.705924	0.480236	0.961131	0.932987	0.769549	1.13114		0.00987029	0.0358795	0.275095	0.783332	0.999479	-0.0605861	0.0803267		0.0641135	0.115295	0.55608	0.578156	0.794567	1.06621	0.850559	1.33655		0.0206709	0.0741321	0.278839	0.780369	0.98177	1.02089	0.882825	1.18054		-0.223708	0.116283	-1.92383	0.0543759	0.368728	0.799548	0.636597	1.00421		-0.0757056	0.0944713	-0.801361	0.422923	0.709645
Cer(d17:1/24:0)	-0.0890977	0.0979821	-0.909325	0.363178	0.954638	0.914756	0.754923	1.10843		0.0199493	0.0356225	0.560019	0.575663	0.999479	-0.0500025	0.0899011		0.015201	0.113731	0.133658	0.893673	0.954866	1.01532	0.812445	1.26885		0.039648	0.0741074	0.535007	0.592645	0.921589	1.04044	0.899782	1.2031		-0.0915792	0.116626	-0.785238	0.432314	0.731265	0.912489	0.726032	1.14683		-0.0929654	0.0942109	-0.98678	0.323751	0.664666
Cer(d17:1/24:1)	-0.00835821	0.0979691	-0.0853147	0.932011	0.983542	0.991677	0.818424	1.2016		0.00496706	0.035534	0.139783	0.888876	0.999479	-0.0648109	0.074745		0.0370378	0.115169	0.321597	0.747758	0.897783	1.03773	0.828044	1.30052		-0.0327498	0.0744498	-0.439891	0.660016	0.954348	0.967781	0.836381	1.11982		-0.199128	0.118009	-1.6874	0.0915263	0.379515	0.819445	0.650236	1.03269		-0.0327893	0.0928337	-0.353205	0.723935	0.888552
Cer(d18:1/14:0)	0.150161	0.104022	1.44355	0.148866	0.954638	1.16202	0.947699	1.42481		-0.0136056	0.0372951	-0.364809	0.715375	0.999479	-0.0868419	0.0596307		-0.113631	0.118587	-0.958208	0.337958	0.603176	0.892587	0.707472	1.12614		-0.0697561	0.0769805	-0.906154	0.364855	0.845989	0.932621	0.802007	1.08451		0.0455588	0.124481	0.365991	0.714372	0.885854	1.04661	0.820026	1.33581		0.0310062	0.0980632	0.316186	0.751862	0.899172
Cer(d18:1/16:0)	0.0100176	0.10354	0.0967512	0.922924	0.983542	1.01007	0.82455	1.23733		-0.00913325	0.0378068	-0.241577	0.809186	0.999479	-0.0833742	0.0651077		-0.145308	0.120259	-1.20829	0.226936	0.480155	0.864756	0.68317	1.09461		-0.0787517	0.0791725	-0.994685	0.31989	0.817563	0.924269	0.791417	1.07942		-0.0526017	0.131522	-0.399947	0.689196	0.877904	0.948758	0.733169	1.22774		-0.0880465	0.0998905	-0.88143	0.378085	0.684819
Cer(d18:1/18:0)	0.00747564	0.101396	0.0737271	0.941228	0.983542	1.0075	0.82592	1.22901		-0.0353303	0.036792	-0.960272	0.337283	0.999479	-0.107579	0.0369179		-0.171639	0.118302	-1.45085	0.146823	0.3832	0.842283	0.667973	1.06208		-0.0753336	0.076596	-0.983518	0.325352	0.823273	0.927434	0.798148	1.07766		-0.112887	0.121468	-0.929354	0.352706	0.665432	0.893252	0.704012	1.13336		-0.0629885	0.0960412	-0.655848	0.511922	0.757766
Cer(d18:1/19:0)	-0.022751	0.0990867	-0.229607	0.818397	0.983542	0.977506	0.804964	1.18703		-0.0679135	0.0359665	-1.88825	0.0594471	0.999479	-0.138541	0.00271363		-0.0241302	0.115666	-0.20862	0.834745	0.929011	0.976159	0.778153	1.22455		-0.149713	0.0768284	-1.94866	0.0513355	0.685402	0.860955	0.740599	1.00087		-0.0367437	0.117243	-0.313397	0.753979	0.906391	0.963923	0.766028	1.21294		0.0159128	0.0940905	0.169122	0.865701	0.953544
Cer(d18:1/20:0)	0.00515901	0.0993634	0.0519207	0.958592	0.983542	1.00517	0.827298	1.22129		-0.0294631	0.0362545	-0.812674	0.416709	0.999479	-0.100656	0.0417297		-0.187868	0.11628	-1.61565	0.106169	0.292356	0.828724	0.65983	1.04085		-0.0749013	0.0771709	-0.970589	0.331753	0.829819	0.927835	0.797593	1.07934		-0.0507581	0.120735	-0.420407	0.674188	0.871234	0.950509	0.750215	1.20428		-0.113371	0.0952143	-1.19069	0.233774	0.589136
Cer(d18:1/21:0)	-0.0666673	0.104307	-0.639145	0.522729	0.971823	0.935506	0.762536	1.14771		-0.00973216	0.0382518	-0.254424	0.79925	0.999479	-0.0848469	0.0653826		0.104361	0.124576	0.837733	0.402181	0.667754	1.11	0.869529	1.41698		0.0690114	0.0802217	0.860259	0.389646	0.853348	1.07145	0.915557	1.25388		-0.0687332	0.127829	-0.537697	0.590786	0.830046	0.933576	0.726677	1.19938		-0.0646418	0.0998059	-0.647676	0.517195	0.758371
Cer(d18:1/22:0)	-0.135813	0.101423	-1.33908	0.180544	0.954638	0.873005	0.715625	1.065		-0.00621901	0.0365959	-0.169937	0.865113	0.999479	-0.0780821	0.0656441		-0.170744	0.114919	-1.48578	0.137337	0.362203	0.843037	0.673019	1.056		0.000281308	0.0765689	0.00367393	0.997069	0.999887	1.00028	0.860886	1.16225		0.026211	0.123637	0.212	0.832107	0.937687	1.02656	0.805644	1.30805		-0.204921	0.0981261	-2.08834	0.0367671	0.345739
Cer(d18:1/23:0)	-0.135879	0.100695	-1.34941	0.177206	0.954638	0.872948	0.7166	1.06341		0.0235373	0.0367753	0.640031	0.522383	0.999479	-0.0486782	0.0957529		0.0342163	0.116239	0.294362	0.768481	0.903599	1.03481	0.823981	1.29958		0.0519182	0.0754256	0.688336	0.491241	0.890895	1.05329	0.90854	1.2211		-0.00236557	0.122981	-0.0192352	0.984653	0.993074	0.997637	0.783955	1.26956		-0.11821	0.097038	-1.21818	0.223154	0.578347
Cer(d18:1/24:0)	-0.0943885	0.0995161	-0.948475	0.342888	0.954638	0.909929	0.748685	1.1059		0.00658606	0.0363763	0.181054	0.856383	0.999479	-0.0648458	0.078018		-0.119306	0.112392	-1.06152	0.288454	0.555403	0.887536	0.712062	1.10625		0.00421922	0.0745473	0.0565978	0.954866	0.997914	1.00423	0.867714	1.16222		0.0958943	0.123494	0.77651	0.437448	0.732368	1.10064	0.864029	1.40205		-0.160354	0.0967082	-1.65812	0.0972927	0.408048
Cer(d18:1/24:1)	0.0105477	0.0992288	0.106297	0.915347	0.983542	1.0106	0.831988	1.22756		-0.000939142	0.0359874	-0.0260964	0.979189	0.999479	-0.0716074	0.0697291		-0.0538305	0.115652	-0.465451	0.641608	0.839619	0.947593	0.755402	1.18868		-0.0527477	0.0755724	-0.697977	0.485192	0.885053	0.948619	0.818019	1.10007		-0.10596	0.123122	-0.860615	0.38945	0.694845	0.89946	0.706611	1.14494		-0.024887	0.0938775	-0.265101	0.790932	0.917842
Cer(d18:1/26:0)	-0.0586317	0.0994108	-0.589792	0.55533	0.975858	0.943054	0.776101	1.14592		0.0370581	0.0367915	1.00725	0.314198	0.999479	-0.0351891	0.109305		0.00977168	0.115676	0.0844749	0.932679	0.968926	1.00982	0.804972	1.2668		0.0405222	0.0748964	0.541043	0.588478	0.921589	1.04135	0.899178	1.20601		-0.0497576	0.120811	-0.411862	0.680441	0.873442	0.95146	0.750854	1.20566		-0.0607318	0.0957857	-0.634039	0.526056	0.766567
Cer(d18:2/14:0)	0.116863	0.117215	0.997001	0.318764	0.954638	1.12397	0.893264	1.41425		-0.0287354	0.041333	-0.695218	0.487172	0.999479	-0.109901	0.0524299		-0.259284	0.130325	-1.98953	0.0466431	0.185828	0.771604	0.59767	0.996155		-0.113997	0.0846006	-1.34748	0.177827	0.750088	0.89226	0.755924	1.05319		-0.047757	0.132011	-0.361764	0.717528	0.886846	0.953365	0.736022	1.23489		-0.123983	0.109734	-1.12985	0.258539	0.597673
Cer(d18:2/16:0)	0.00580285	0.104992	0.0552693	0.955924	0.983542	1.00582	0.818749	1.23563		-0.0133085	0.0386349	-0.344469	0.730607	0.999479	-0.0891757	0.0625586		-0.185973	0.11782	-1.57845	0.114462	0.309501	0.830296	0.659089	1.04598		-0.107887	0.0791947	-1.3623	0.173102	0.749443	0.897729	0.768658	1.04847		0.059855	0.129913	0.460732	0.644991	0.857361	1.06168	0.823024	1.36955		-0.112058	0.101661	-1.10227	0.270345	0.61154
Cer(d18:2/18:0)	0.0271657	0.105081	0.258521	0.796005	0.983542	1.02754	0.836282	1.26253		-0.0735039	0.0380198	-1.9333	0.0536415	0.999479	-0.148163	0.00115543		-0.233488	0.121296	-1.92494	0.0542368	0.204612	0.791767	0.624238	1.00426		-0.145404	0.0781307	-1.86104	0.0627392	0.685402	0.864673	0.7419	1.00776		-0.0775497	0.125393	-0.618455	0.536275	0.784512	0.925381	0.723746	1.18319		-0.0879486	0.0996035	-0.882987	0.377244	0.684819
Cer(d18:2/20:0)	-0.0150059	0.10068	-0.149045	0.881518	0.983542	0.985106	0.808693	1.2		-0.0512938	0.0368702	-1.3912	0.164651	0.999479	-0.123696	0.0211081		-0.153154	0.116203	-1.31798	0.187509	0.438269	0.857998	0.683241	1.07745		-0.0897843	0.0766896	-1.17075	0.241699	0.76434	0.914128	0.786552	1.0624		-0.0754844	0.121848	-0.619495	0.53559	0.784512	0.927294	0.730298	1.17743		-0.100586	0.0973625	-1.03311	0.301554	0.639269
Cer(d18:2/21:0)	0.0104528	0.106458	0.0981874	0.921783	0.983542	1.01051	0.820205	1.24496		-0.0298426	0.0384745	-0.775647	0.438245	0.999479	-0.105395	0.0457095		0.0170817	0.126416	0.135123	0.892515	0.954866	1.01723	0.793986	1.30324		4.57e-05	0.0815214	0.000561012	0.999552	0.999887	1.00005	0.852369	1.17331		-0.171008	0.117868	-1.45084	0.146825	0.472165	0.842815	0.668964	1.06185		-0.0678649	0.101307	-0.66989	0.502928	0.751903
Cer(d18:2/22:0)	-0.11146	0.0996893	-1.11808	0.263534	0.954638	0.894527	0.735763	1.08755		-0.0283302	0.0360902	-0.784984	0.432755	0.999479	-0.0992004	0.0425399		-0.15873	0.113178	-1.40248	0.160771	0.404086	0.853227	0.683483	1.06513		-0.0239712	0.0754512	-0.317705	0.750709	0.979664	0.976314	0.842101	1.13192		0.0246114	0.120026	0.20505	0.837533	0.937687	1.02492	0.810069	1.29675		-0.233779	0.0979661	-2.38632	0.0170178	0.29634
Cer(d18:2/23:0)	-0.0849934	0.10002	-0.849762	0.395457	0.954638	0.918518	0.755006	1.11744		-0.0160957	0.0367542	-0.437928	0.661587	0.999479	-0.0882696	0.0560783		-0.000298379	0.115085	-0.00259269	0.997931	0.997931	0.999702	0.797829	1.25265		-0.0196263	0.0754467	-0.260135	0.79476	0.98177	0.980565	0.845775	1.13684		-0.0272709	0.11959	-0.228036	0.819618	0.935101	0.973098	0.76977	1.23013		-0.1422	0.0975003	-1.45846	0.144713	0.476586
Cer(d18:2/24:0)	-0.0742113	0.0981639	-0.755994	0.449653	0.954638	0.928475	0.765972	1.12545		-0.0114084	0.036058	-0.316389	0.751811	0.999479	-0.0822153	0.0593986		-0.106408	0.109906	-0.968175	0.332957	0.601102	0.899058	0.724829	1.11517		-0.0320661	0.0744258	-0.430846	0.66658	0.954349	0.968443	0.836992	1.12054		0.084082	0.119536	0.703403	0.481805	0.761333	1.08772	0.860532	1.37488		-0.180018	0.0972725	-1.85066	0.0642191	0.370787
Cer(d18:2/24:1)	-0.0153794	0.100186	-0.15351	0.877996	0.983542	0.984738	0.809176	1.19839		-0.046963	0.0363056	-1.29355	0.196291	0.999479	-0.118256	0.0243301		-0.0644294	0.115404	-0.558294	0.576644	0.793945	0.937602	0.747802	1.17558		-0.122469	0.0764047	-1.6029	0.108956	0.712938	0.884733	0.761685	1.02766		-0.0586885	0.122001	-0.48105	0.630481	0.853942	0.943	0.742446	1.19773		-0.0805746	0.0952707	-0.845744	0.397695	0.69728
Cer(d18:2/26:0)	-0.0315679	0.101404	-0.311308	0.755567	0.983542	0.968925	0.794282	1.18197		-0.00468933	0.0374986	-0.125053	0.900521	0.999479	-0.0783252	0.0689466		0.0221293	0.118196	0.187225	0.851484	0.939748	1.02238	0.810965	1.2889		-0.0155168	0.0756839	-0.205021	0.837556	0.997914	0.984603	0.848863	1.14205		0.0527322	0.124711	0.422835	0.672416	0.871234	1.05415	0.825557	1.34603		-0.0712364	0.0979696	-0.727127	0.467148	0.738173
Cer(d19:1/16:0)	-0.111782	0.0969276	-1.15326	0.248805	0.954638	0.894239	0.739518	1.08133		-0.00536872	0.0353159	-0.15202	0.879219	0.999479	-0.0747184	0.0639809		-0.0779189	0.112209	-0.69441	0.487425	0.733095	0.925039	0.742417	1.15258		-0.0560603	0.0729712	-0.768253	0.442337	0.867844	0.945482	0.819481	1.09086		-0.136545	0.118107	-1.15612	0.247633	0.57781	0.872367	0.692096	1.09959		-0.0554219	0.0927199	-0.597735	0.550017	0.788998
Cer(d19:1/18:0)	-0.0151943	0.101021	-0.150408	0.880443	0.983542	0.984921	0.808002	1.20058		0.00820781	0.0364187	0.225374	0.821761	0.999479	-0.0633073	0.0797229		-0.00994842	0.116518	-0.0853811	0.931958	0.968926	0.990101	0.787951	1.24411		-0.019758	0.0749096	-0.263757	0.791967	0.98177	0.980436	0.846554	1.13549		-0.212099	0.118991	-1.78248	0.0746703	0.368728	0.808885	0.640622	1.02134		-0.00456928	0.0956198	-0.0477859	0.961887	0.985572
Cer(d19:1/20:0)	-0.0520546	0.100052	-0.520275	0.602872	0.975858	0.949277	0.78024	1.15493		0.00470466	0.0357722	0.131517	0.895408	0.999479	-0.0655409	0.0749503		0.0127665	0.115132	0.110887	0.911706	0.96456	1.01285	0.808247	1.26924		0.034056	0.0744462	0.457457	0.647342	0.945882	1.03464	0.894171	1.19718		-0.210652	0.118166	-1.78268	0.0746387	0.368728	0.810056	0.642587	1.02117		-0.0626951	0.0940348	-0.666722	0.50495	0.751903
Cer(d19:1/22:0)	-0.0858096	0.0987984	-0.868532	0.385103	0.954638	0.917769	0.756199	1.11386		0.0151655	0.035786	0.423783	0.671867	0.999479	-0.0551073	0.0854383		-0.024732	0.114091	-0.216774	0.828385	0.92606	0.975571	0.780089	1.22004		0.0272191	0.0740553	0.367551	0.713208	0.968717	1.02759	0.888759	1.18811		-0.163417	0.11474	-1.42424	0.154378	0.477807	0.849237	0.678206	1.0634		-0.0713318	0.0942353	-0.756955	0.449077	0.723352
Cer(d19:1/23:0)	-0.0946232	0.0986315	-0.95936	0.337377	0.954638	0.909716	0.749809	1.10373		0.0308282	0.035765	0.861966	0.389031	0.999479	-0.0394034	0.10106		0.0539589	0.116414	0.463508	0.643001	0.839619	1.05544	0.840121	1.32595		0.0567115	0.073366	0.772994	0.439526	0.867844	1.05835	0.916598	1.22202		-0.205813	0.113778	-1.80891	0.0704657	0.368728	0.813985	0.651281	1.01734		-0.0465944	0.0944485	-0.493331	0.621779	0.833074
Cer(d19:1/24:0)	-0.0784295	0.0981793	-0.79884	0.424383	0.954638	0.924567	0.762725	1.12075		0.0196647	0.0355428	0.55327	0.580273	0.999479	-0.0501305	0.0894599		-0.0125332	0.113623	-0.110305	0.912168	0.96456	0.987545	0.790388	1.23388		0.0456361	0.0730291	0.624903	0.532034	0.909803	1.04669	0.907102	1.20777		-0.16333	0.113711	-1.43635	0.150902	0.476901	0.849311	0.679635	1.06135		-0.0808493	0.0938796	-0.861202	0.389127	0.695599
Cer(d19:1/24:1)	-0.0457489	0.0981577	-0.466075	0.641162	0.983542	0.955282	0.788097	1.15793		0.0132485	0.0353923	0.374331	0.708282	0.999479	-0.0562513	0.0827482		0.0208717	0.114359	0.182511	0.855182	0.94046	1.02109	0.81606	1.27764		0.00511745	0.0733987	0.0697212	0.944416	0.997914	1.00513	0.870451	1.16065		-0.240712	0.113271	-2.12509	0.0335794	0.309491	0.786068	0.629569	0.98147		-0.0125903	0.0929998	-0.13538	0.892311	0.960261
Cer(d19:1/26:0)	-0.0522758	0.100218	-0.521621	0.601935	0.975858	0.949067	0.779814	1.15506		0.0385678	0.035897	1.0744	0.283049	0.999479	-0.031923	0.109059		0.0702046	0.117463	0.597672	0.550059	0.777347	1.07273	0.852127	1.35044		0.039081	0.0748139	0.522375	0.601409	0.921589	1.03985	0.898028	1.20408		-0.0403586	0.117508	-0.343454	0.731257	0.893481	0.960445	0.762868	1.20919		0.023912	0.0946515	0.252632	0.800552	0.922483
Cer(d20:1/22:0)	-0.0374034	0.100496	-0.372188	0.709753	0.983542	0.963287	0.791068	1.173		0.0147927	0.0360416	0.410434	0.681626	0.999479	-0.0559819	0.0855673		-0.0449259	0.114754	-0.391497	0.69543	0.872491	0.956068	0.763502	1.1972		0.046919	0.074987	0.625695	0.531515	0.909803	1.04804	0.904787	1.21397		0.0246585	0.119108	0.207026	0.83599	0.937687	1.02497	0.811566	1.29448		-0.0619418	0.0949135	-0.652613	0.514006	0.757855
Cer(d20:1/23:0)	-0.087163	0.100817	-0.864562	0.387279	0.954638	0.916528	0.752194	1.11676		0.0225258	0.036071	0.624485	0.532533	0.999479	-0.0483066	0.0933581		-0.000483413	0.115535	-0.00418412	0.996662	0.997931	0.999517	0.796978	1.25353		0.0414562	0.0748553	0.553819	0.579703	0.921589	1.04233	0.90009	1.20704		-0.0195098	0.119191	-0.163686	0.869979	0.95317	0.980679	0.776375	1.23875		-0.0355604	0.0953456	-0.372964	0.709176	0.876522
Cer(d20:1/24:0)	-0.0171345	0.0992965	-0.172559	0.862998	0.983542	0.983011	0.809165	1.19421		0.0186802	0.0358383	0.521236	0.602384	0.999479	-0.0516953	0.0890557		-0.129251	0.113186	-1.14194	0.253481	0.514518	0.878753	0.703919	1.09701		0.0192267	0.0743986	0.258428	0.796076	0.98177	1.01941	0.881091	1.17945		0.0200477	0.120078	0.166956	0.867405	0.95317	1.02025	0.806299	1.29097		-0.0839632	0.094259	-0.890771	0.373052	0.68345
Cer(d20:1/24:1)	-0.0446477	0.100454	-0.444459	0.656711	0.983542	0.956334	0.785422	1.16444		0.0107677	0.0358494	0.300359	0.764001	0.999479	-0.0596296	0.081165		-0.0575543	0.115487	-0.498363	0.618228	0.825406	0.944071	0.752839	1.18388		-0.0104859	0.0750574	-0.139705	0.888893	0.997914	0.989569	0.854193	1.1464		-0.0443476	0.123603	-0.358792	0.719751	0.888127	0.956621	0.750809	1.21885		-0.014799	0.0941941	-0.157112	0.875157	0.955528
Cer(m18:0/20:0)	-0.0706419	0.101574	-0.695475	0.486758	0.961131	0.931796	0.763591	1.13705		0.0042866	0.036684	0.116852	0.907014	0.999479	-0.0677497	0.0763229		-0.146293	0.118779	-1.23165	0.218081	0.468031	0.863904	0.684481	1.09036		0.00926118	0.0746258	0.124102	0.901235	0.997914	1.0093	0.871965	1.16827		-0.230639	0.122166	-1.88791	0.059038	0.368728	0.794026	0.624952	1.00884		-0.174446	0.0971887	-1.79492	0.0726665	0.377546
Cer(m18:0/22:0)	-0.0859079	0.10153	-0.846131	0.39748	0.954638	0.917679	0.752087	1.11973		0.0206251	0.0367235	0.561633	0.574564	0.999479	-0.0514886	0.0927388		-0.168645	0.117048	-1.44082	0.149637	0.385147	0.844809	0.671625	1.06265		0.0540014	0.0745074	0.724779	0.468588	0.880367	1.05549	0.912075	1.22145		-0.164874	0.120438	-1.36895	0.171014	0.494554	0.848001	0.669699	1.07377		-0.187756	0.097351	-1.92865	0.0537743	0.365106
Cer(m18:0/23:0)	-0.0912356	0.0996202	-0.915835	0.359754	0.954638	0.912803	0.750896	1.10962		0.0276502	0.0362871	0.761985	0.446351	0.999479	-0.0436065	0.098907		-0.084583	0.11475	-0.737109	0.461056	0.710557	0.918895	0.733823	1.15064		0.0512367	0.0734857	0.697234	0.485657	0.885053	1.05257	0.91138	1.21564		-0.225349	0.117755	-1.91371	0.0556568	0.368728	0.798238	0.633723	1.00546		-0.162144	0.0965517	-1.67934	0.0930849	0.408048
Cer(m18:0/24:0)	-0.0627047	0.0994933	-0.63024	0.528537	0.971823	0.939221	0.772821	1.14145		0.0319233	0.0362763	0.880005	0.379188	0.999479	-0.0393122	0.103159		-0.0898336	0.114425	-0.785087	0.432403	0.692431	0.914083	0.730444	1.14389		0.0658012	0.0731254	0.89984	0.368205	0.845989	1.06801	0.925404	1.2326		-0.165256	0.119947	-1.37774	0.168284	0.494554	0.847677	0.670087	1.07233		-0.140388	0.0956774	-1.4673	0.142294	0.471584
Cer(m18:0/24:1)	-0.0264859	0.098752	-0.268206	0.788541	0.983542	0.973862	0.80249	1.18183		0.0121057	0.0362071	0.334347	0.738228	0.999479	-0.058994	0.0832055		-0.141687	0.115742	-1.22417	0.22089	0.470018	0.867893	0.691746	1.08889		-0.0109374	0.0737645	-0.148274	0.882127	0.997914	0.989122	0.855974	1.14298		-0.19695	0.119898	-1.64265	0.100456	0.396908	0.821232	0.649245	1.03878		-0.104731	0.0946606	-1.10638	0.268562	0.61154
Cer(m18:1/18:0)	0.016054	0.105214	0.152585	0.878725	0.983542	1.01618	0.826826	1.24891		-0.0364344	0.0379665	-0.959646	0.337597	0.999479	-0.110989	0.0381202		-0.188516	0.122107	-1.54386	0.122622	0.330373	0.828187	0.651915	1.05212		-0.0816165	0.0786348	-1.03792	0.299308	0.809877	0.921625	0.789985	1.0752		-0.139171	0.119953	-1.16021	0.245964	0.577514	0.870079	0.687787	1.10069		-0.0787412	0.0996928	-0.789838	0.429623	0.709645
Cer(m18:1/20:0)	0.000753405	0.103788	0.00725904	0.994208	0.998683	1.00075	0.816549	1.22651		-0.00544285	0.0378255	-0.143894	0.88563	0.999479	-0.0797206	0.0688349		-0.120401	0.121577	-0.990328	0.322014	0.594201	0.886565	0.698593	1.12512		-0.0131365	0.0773134	-0.169913	0.865079	0.997914	0.986949	0.848173	1.14843		-0.186882	0.123966	-1.50752	0.131677	0.447416	0.829542	0.650606	1.05769		-0.0978649	0.0993893	-0.984662	0.32479	0.664666
Cer(m18:1/22:0)	-0.031141	0.102081	-0.305061	0.760319	0.983542	0.969339	0.793568	1.18404		0.000184752	0.0373731	0.00494344	0.996057	0.999479	-0.0732046	0.0735741		-0.122411	0.117974	-1.03761	0.299452	0.566387	0.884784	0.70213	1.11496		0.0066361	0.0757156	0.0876451	0.930159	0.997914	1.00666	0.867824	1.1677		-0.157484	0.12062	-1.30562	0.191681	0.514584	0.854291	0.674426	1.08212		-0.148485	0.0990201	-1.49954	0.133734	0.457381
Cer(m18:1/23:0)	-0.0808225	0.100874	-0.801223	0.423003	0.954638	0.922357	0.756894	1.12399		0.00713956	0.0367899	0.194063	0.846188	0.999479	-0.0651046	0.0793837		-0.0279876	0.11478	-0.243837	0.807357	0.919013	0.9724	0.776505	1.21772		0.0146132	0.0743818	0.196463	0.844248	0.997914	1.01472	0.877064	1.17398		-0.193737	0.1189	-1.62941	0.103226	0.400602	0.823875	0.65261	1.04009		-0.14838	0.0976359	-1.51973	0.128578	0.454031
Cer(m18:1/24:0)	-0.0692581	0.100077	-0.69205	0.488906	0.961131	0.933086	0.766895	1.13529		0.00297165	0.0367375	0.0808888	0.935556	0.999479	-0.0691695	0.0751128		-0.133665	0.115039	-1.16191	0.245272	0.500568	0.874883	0.698278	1.09615		-0.0196594	0.0743477	-0.264425	0.791452	0.98177	0.980533	0.847571	1.13435		-0.164642	0.118831	-1.38551	0.165897	0.494554	0.848197	0.671966	1.07065		-0.171938	0.0977289	-1.75934	0.0785204	0.38397
Cer(m18:1/24:1)	-0.00400584	0.0998761	-0.0401081	0.968007	0.985105	0.996002	0.818928	1.21136		0.00108621	0.0368046	0.0295128	0.976465	0.999479	-0.0711868	0.0733593		-0.0609749	0.115808	-0.526517	0.598529	0.806292	0.940847	0.749796	1.18058		-0.0345898	0.0754881	-0.458215	0.646798	0.945882	0.966002	0.833146	1.12004		-0.15982	0.120373	-1.32771	0.184274	0.510333	0.852297	0.673177	1.07908		-0.0871381	0.0961796	-0.905994	0.364939	0.68345
COH	0.130522	0.106031	1.23098	0.21833	0.954638	1.13942	0.925617	1.40262		-0.0198343	0.0388205	-0.510924	0.609581	0.999479	-0.0960659	0.0563972		-0.137777	0.121776	-1.1314	0.257887	0.517848	0.871293	0.686291	1.10617		-0.0837819	0.0800423	-1.04672	0.295228	0.809877	0.919632	0.786105	1.07584		0.0323934	0.132332	0.244788	0.80662	0.928047	1.03292	0.796942	1.33878		0.0248479	0.10084	0.246408	0.805366	0.925183
DE(16:0)	-0.110208	0.098524	-1.11859	0.263314	0.954638	0.895648	0.738369	1.08643		0.0294807	0.0357247	0.825218	0.409557	0.999479	-0.0406718	0.0996331		0.066427	0.117225	0.566665	0.570942	0.788996	1.06868	0.849312	1.34472		0.060235	0.0752822	0.800122	0.42364	0.863714	1.06209	0.916385	1.23095		0.0457003	0.117726	0.388193	0.697874	0.8843	1.04676	0.831072	1.31843		0.0532251	0.0943919	0.563874	0.57284	0.808375
DE(18:1)	-0.152808	0.102275	-1.49409	0.135152	0.954638	0.858294	0.702392	1.0488		0.0479936	0.0364983	1.31495	0.188998	0.999479	-0.0236779	0.119665		0.150434	0.11305	1.33069	0.183291	0.436689	1.16234	0.931332	1.45064		0.117977	0.0742083	1.58981	0.111878	0.712938	1.12522	0.972903	1.30138		-0.111372	0.124592	-0.89389	0.371381	0.683884	0.894606	0.700775	1.14205		0.0133822	0.095214	0.140549	0.888226	0.960261
DE(18:2)	-0.0824879	0.108485	-0.76036	0.44704	0.954638	0.920823	0.744446	1.13899		0.0476256	0.0397647	1.19769	0.231485	0.999479	-0.0304602	0.125711		0.172076	0.12412	1.38637	0.165635	0.414919	1.18777	0.93128	1.5149		0.0697804	0.0803353	0.868614	0.385058	0.846142	1.07227	0.916057	1.25513		0.224119	0.123122	1.82029	0.0687145	0.368728	1.25122	0.98295	1.59271		0.137556	0.104218	1.31988	0.186874	0.530183
DE(20:4)	-0.199042	0.102049	-1.95046	0.0511218	0.954638	0.819516	0.670955	1.00097		0.0419793	0.0364102	1.15295	0.249361	0.999479	-0.0295192	0.113478		0.258065	0.118022	2.18658	0.0287731	0.139942	1.29442	1.02711	1.63131		0.102587	0.0755009	1.35876	0.174224	0.749964	1.10803	0.95562	1.28476		0.0768917	0.117945	0.651926	0.514449	0.772369	1.07993	0.857035	1.36078		0.102349	0.0954875	1.07185	0.283786	0.627328
DE(20:5)	-0.0783588	0.10205	-0.767847	0.442578	0.954638	0.924633	0.757014	1.12936		0.0393628	0.0367804	1.07021	0.28493	0.999479	-0.0328627	0.111588		0.253909	0.118423	2.14408	0.0320263	0.150866	1.28905	1.02204	1.62582		0.0940716	0.0757268	1.24225	0.214144	0.76434	1.09864	0.947098	1.27443		-0.00337436	0.119628	-0.0282071	0.977497	0.993074	0.996631	0.788328	1.25998		0.190709	0.0975699	1.95458	0.0506321	0.365106
DE(22:6)	-0.143192	0.102019	-1.40359	0.160442	0.954638	0.866587	0.709535	1.0584		0.0113587	0.0366894	0.309592	0.756973	0.999479	-0.0606881	0.0834056		0.250944	0.120383	2.08454	0.0371107	0.164315	1.28524	1.01511	1.62725		0.068686	0.0765721	0.897011	0.369713	0.845989	1.0711	0.921829	1.24454		-0.0735854	0.11846	-0.621182	0.53448	0.784512	0.929057	0.736561	1.17186		0.159147	0.097669	1.62945	0.103217	0.41789
deDE(18:2)	-0.0427858	0.103322	-0.414102	0.6788	0.983542	0.958117	0.782475	1.17318		0.0392309	0.0370553	1.05871	0.290132	0.999479	-0.0335344	0.111996		0.215425	0.12118	1.77772	0.0754493	0.246441	1.24039	0.978158	1.57292		0.174849	0.0776972	2.25039	0.0244242	0.685402	1.19107	1.02282	1.38699		0.209207	0.123556	1.69322	0.090414	0.379515	1.2327	0.967579	1.57047		0.179342	0.0987032	1.81698	0.0692203	0.370787
deDE(20:4)	-0.0725788	0.0987669	-0.734849	0.462432	0.954638	0.929992	0.766318	1.12863		0.0272131	0.0354505	0.767638	0.442987	0.999479	-0.0424008	0.096827		0.117938	0.118715	0.993455	0.320488	0.594201	1.12517	0.891599	1.41994		0.111759	0.0765441	1.46006	0.144273	0.716165	1.11824	0.962456	1.29925		-0.0433957	0.114753	-0.378166	0.705307	0.8843	0.957532	0.764673	1.19903		0.143189	0.0959841	1.4918	0.135751	0.458007
DG(14:0_16:0)	0.123946	0.09928	1.24845	0.211868	0.954638	1.13195	0.931798	1.37511		0.0242902	0.036403	0.667257	0.504849	0.999479	-0.0471942	0.0957745		-0.156278	0.122098	-1.27995	0.200564	0.450114	0.855321	0.673286	1.08657		0.0472799	0.0756185	0.625243	0.531812	0.909803	1.04842	0.903994	1.21591		-0.240683	0.134652	-1.78744	0.0738661	0.368728	0.786091	0.603749	1.0235		-0.115114	0.0964773	-1.19317	0.232801	0.589081
DG(14:0_18:2)	0.125699	0.102313	1.22857	0.219232	0.954638	1.13394	0.927901	1.38573		0.0171709	0.0369872	0.464239	0.642635	0.999479	-0.0554606	0.0898024		-0.239937	0.120252	-1.99528	0.0460124	0.184976	0.786677	0.621495	0.995762		0.00897221	0.0773071	0.116059	0.907606	0.997914	1.00901	0.867144	1.17409		-0.200727	0.122469	-1.639	0.101214	0.396908	0.818136	0.643546	1.04009		-0.114388	0.0969868	-1.17942	0.238233	0.591561
DG(16:0_16:0)	0.08496	0.101885	0.833884	0.404346	0.954638	1.08867	0.891607	1.3293		0.0235444	0.0369106	0.637876	0.523784	0.999479	-0.0489368	0.0960256		-0.210827	0.126403	-1.6679	0.0953356	0.280025	0.809914	0.632186	1.03761		0.050236	0.076268	0.658677	0.510103	0.900198	1.05152	0.905517	1.22106		-0.191475	0.13069	-1.4651	0.142893	0.467208	0.82574	0.639146	1.06681		-0.166204	0.0993148	-1.67351	0.0942271	0.408048
DG(16:0_16:1)	0.121096	0.102175	1.18518	0.235945	0.954638	1.12873	0.923889	1.379		0.00242105	0.0372854	0.0649329	0.948248	0.999479	-0.0707961	0.0756382		-0.275742	0.127184	-2.16806	0.030154	0.145039	0.759009	0.591545	0.97388		-0.00206405	0.077621	-0.0265914	0.978786	0.999887	0.997938	0.8571	1.16192		-0.315051	0.133977	-2.35153	0.0186965	0.299263	0.729751	0.56122	0.948892		-0.181897	0.0993929	-1.83008	0.0672374	0.370787
DG(16:0_18:1)	0.0779254	0.104489	0.745775	0.455803	0.954638	1.08104	0.880849	1.32673		-0.0131956	0.0375281	-0.351618	0.725241	0.999479	-0.0868893	0.0604982		-0.314714	0.124135	-2.53527	0.0112362	0.095635	0.729997	0.572345	0.931075		-0.0293103	0.0782032	-0.374797	0.707812	0.968717	0.971115	0.833111	1.13198		-0.265486	0.126825	-2.09333	0.0363201	0.309491	0.766833	0.598063	0.983229		-0.192799	0.0995279	-1.93714	0.0527284	0.365106
DG(16:0_18:2)	0.0815825	0.104576	0.780125	0.435317	0.954638	1.085	0.883925	1.33182		-0.00659507	0.0372997	-0.176813	0.859711	0.999479	-0.0798403	0.0666502		-0.282206	0.123197	-2.2907	0.021981	0.121785	0.754118	0.592344	0.960074		0.00156632	0.0773978	0.0202373	0.983854	0.999887	1.00157	0.860593	1.16564		-0.129669	0.124522	-1.04134	0.297719	0.609094	0.878386	0.688164	1.12119		-0.155044	0.0988097	-1.56911	0.116621	0.434574
DG(16:0_20:4)	0.0554346	0.104881	0.528548	0.597119	0.975858	1.057	0.860598	1.29822		0.00901537	0.0381693	0.236194	0.813358	0.999479	-0.0659376	0.0839683		-0.30664	0.12826	-2.39077	0.0168133	0.111552	0.735915	0.572338	0.946244		-0.00868723	0.0789374	-0.110052	0.912368	0.997914	0.99135	0.849248	1.15723		-0.229329	0.127747	-1.79519	0.0726239	0.368728	0.795067	0.618964	1.02127		-0.141136	0.10137	-1.39229	0.163835	0.492381
DG(16:0_22:5)	0.0760429	0.0993944	0.765062	0.444234	0.954638	1.07901	0.888015	1.31108		0.000434629	0.0360876	0.0120437	0.990395	0.999479	-0.0704305	0.0712997		-0.188199	0.115423	-1.63052	0.102991	0.287837	0.82845	0.660721	1.03876		-0.0508466	0.0755129	-0.67335	0.500725	0.893908	0.950424	0.819671	1.10204		-0.126277	0.118877	-1.06225	0.288121	0.600796	0.88137	0.698184	1.11262		-0.0763921	0.0950318	-0.803859	0.421479	0.709645
DG(16:0_22:6)	0.0716845	0.0976346	0.734211	0.46282	0.954638	1.07432	0.887208	1.30089		-0.0302944	0.0356703	-0.849291	0.396038	0.999479	-0.10034	0.0397511		-0.117028	0.113436	-1.03167	0.302226	0.570195	0.88956	0.712227	1.11105		-0.0486686	0.0744252	-0.653927	0.513159	0.901855	0.952497	0.823212	1.10209		-0.279204	0.122129	-2.28615	0.0222455	0.304247	0.756385	0.59537	0.960946		-0.028942	0.0931954	-0.310552	0.756141	0.899172
DG(16:1_18:1)	0.0830367	0.104231	0.79666	0.425649	0.954638	1.08658	0.88581	1.33286		-0.00712915	0.0375854	-0.189679	0.849621	0.999479	-0.0809355	0.0666772		-0.322017	0.124169	-2.59338	0.0095039	0.0880306	0.724686	0.568142	0.924363		-0.052954	0.0787404	-0.672514	0.501257	0.893908	0.948424	0.812788	1.10669		-0.285917	0.127912	-2.23526	0.0254004	0.304247	0.751325	0.584721	0.965399		-0.210524	0.0998518	-2.10836	0.0349996	0.340864
DG(18:0_18:1)	-0.01793	0.104602	-0.171412	0.8639	0.983542	0.98223	0.800159	1.20573		-0.0340529	0.0376204	-0.90517	0.365718	0.999479	-0.107928	0.0398222		-0.454141	0.129212	-3.51469	0.000440264	0.0396428	0.634993	0.492928	0.818002		-0.0821358	0.0777319	-1.05666	0.290669	0.800408	0.921147	0.790974	1.07274		-0.226278	0.127694	-1.77203	0.0763889	0.369131	0.797497	0.62092	1.02429		-0.27989	0.101395	-2.76039	0.00577318	0.29634
DG(18:0_18:2)	0.0259145	0.103391	0.250645	0.802088	0.983542	1.02625	0.838007	1.25679		-0.00749212	0.0372191	-0.201298	0.84053	0.999479	-0.080579	0.0655948		-0.390806	0.129902	-3.00847	0.00262569	0.0591523	0.676511	0.524448	0.872666		-0.0124992	0.0763867	-0.16363	0.870022	0.997914	0.987579	0.850257	1.14708		-0.142249	0.127164	-1.11862	0.263302	0.586783	0.867405	0.676051	1.11292		-0.220466	0.0995816	-2.21392	0.0268341	0.309212
DG(18:0_20:4)	-0.0589604	0.105696	-0.557831	0.57696	0.975858	0.942744	0.766347	1.15974		-0.054978	0.0379742	-1.44777	0.148173	0.999479	-0.129548	0.0195917		-0.303292	0.126879	-2.39041	0.0168296	0.111552	0.738384	0.575815	0.94685		-0.0948796	0.0791234	-1.19913	0.230476	0.76434	0.909482	0.778831	1.06205		-0.225144	0.129692	-1.73599	0.0825648	0.379229	0.798401	0.619195	1.02947		-0.197982	0.101282	-1.95477	0.0506107	0.365106
DG(18:1_18:1)	-0.0335208	0.102927	-0.325675	0.74467	0.983542	0.967035	0.79037	1.18319		-0.0406192	0.0369915	-1.09807	0.27259	0.999479	-0.113259	0.0320209		-0.384208	0.121574	-3.16028	0.00157617	0.0467188	0.680989	0.536607	0.86422		-0.0992927	0.0773268	-1.28407	0.199119	0.75302	0.905478	0.778137	1.05366		-0.200454	0.121668	-1.64755	0.0994443	0.396908	0.818359	0.644733	1.03874		-0.2836	0.0986657	-2.87435	0.00404856	0.29634
DG(18:1_18:2)	-0.0183096	0.102322	-0.178941	0.857984	0.983542	0.981857	0.803436	1.1999		-0.029848	0.0366251	-0.81496	0.4154	0.999479	-0.101769	0.0420726		-0.338879	0.121093	-2.79849	0.00513418	0.0692748	0.712569	0.56202	0.903445		-0.0761628	0.0761278	-1.00046	0.317088	0.817563	0.926665	0.798218	1.07578		-0.0614125	0.120676	-0.508903	0.610821	0.841001	0.940435	0.74235	1.19138		-0.227634	0.0969543	-2.34785	0.0188823	0.29634
DG(18:1_18:3)	0.0847536	0.101738	0.833061	0.40481	0.954638	1.08845	0.89168	1.32864		0.00420784	0.0368012	0.11434	0.909005	0.999479	-0.0680585	0.0764742		-0.297434	0.12109	-2.4563	0.0140375	0.101851	0.742722	0.585806	0.941669		-0.0532705	0.0759204	-0.701663	0.48289	0.885053	0.948124	0.817034	1.10025		-0.10363	0.120723	-0.858408	0.390667	0.694845	0.901559	0.711598	1.14223		-0.138285	0.0966553	-1.4307	0.152515	0.476586
DG(18:1_20:3)	-0.0551367	0.105398	-0.523127	0.600886	0.975858	0.946356	0.769732	1.16351		-0.0525458	0.038239	-1.37414	0.169881	0.999479	-0.127635	0.0225439		-0.374234	0.125872	-2.97314	0.00294772	0.0617249	0.687816	0.53744	0.880267		-0.152931	0.0794549	-1.92475	0.0542606	0.685402	0.858189	0.734429	1.0028		-0.194084	0.126024	-1.54005	0.123548	0.434448	0.823589	0.643337	1.05434		-0.229799	0.101904	-2.25505	0.0241299	0.300095
DG(18:1_20:4)	-0.0395697	0.108126	-0.36596	0.714395	0.983542	0.961203	0.77764	1.1881		-0.0466262	0.0390805	-1.19308	0.233282	0.999479	-0.123368	0.030116		-0.443213	0.133777	-3.31307	0.00092277	0.0406562	0.641971	0.493906	0.834423		-0.131474	0.0810458	-1.62222	0.104756	0.712938	0.876802	0.748021	1.02775		-0.186572	0.127077	-1.46818	0.142055	0.466664	0.829799	0.646852	1.06449		-0.234628	0.10498	-2.23498	0.0254186	0.302199
DG(18:1_20:5)	0.0609698	0.0986382	0.618116	0.536499	0.975334	1.06287	0.876028	1.28955		0.00390077	0.036376	0.107235	0.914636	0.999479	-0.0675305	0.0753321		-0.204301	0.115687	-1.76598	0.0773989	0.248414	0.815217	0.649831	1.02269		-0.0552193	0.0743882	-0.742313	0.457898	0.872452	0.946278	0.817896	1.09481		-0.138484	0.121541	-1.1394	0.254535	0.58238	0.870677	0.686122	1.10487		-0.00709141	0.0952769	-0.0744294	0.940669	0.981078
DG(18:1_22:5)	-0.058792	0.101187	-0.581022	0.561225	0.975858	0.942903	0.773279	1.14973		-0.0585589	0.0366214	-1.59903	0.110309	0.999479	-0.130472	0.0133544		-0.339249	0.119938	-2.82854	0.0046761	0.0691286	0.712305	0.563086	0.901067		-0.143189	0.0770061	-1.85945	0.0629627	0.685402	0.86659	0.745186	1.00777		-0.170052	0.12188	-1.39524	0.162944	0.49411	0.843621	0.664359	1.07125		-0.228182	0.0979756	-2.32897	0.0198607	0.29634
DG(18:1_22:6)	0.00105718	0.0979448	0.0107936	0.991388	0.998051	1.00106	0.826206	1.21291		-0.0482403	0.0356872	-1.35175	0.176934	0.999479	-0.118319	0.0218385		-0.135631	0.113197	-1.19818	0.230846	0.485685	0.873165	0.699428	1.09006		-0.0988138	0.0743089	-1.32977	0.183594	0.750088	0.905911	0.783128	1.04795		-0.271824	0.121277	-2.24136	0.025003	0.304247	0.761988	0.600782	0.966449		-0.0666421	0.0932444	-0.714703	0.474793	0.744125
DG(18:2_18:2)	-0.00691414	0.10038	-0.0688796	0.945085	0.983542	0.99311	0.815743	1.20904		-0.0114676	0.0360459	-0.318139	0.750483	0.999479	-0.0822507	0.0593155		-0.244456	0.118097	-2.06996	0.0384562	0.166495	0.783131	0.621312	0.987094		-0.0366864	0.0748314	-0.490254	0.623954	0.929108	0.963978	0.832472	1.11626		0.0385653	0.120826	0.319182	0.749589	0.905552	1.03932	0.820166	1.31703		-0.160592	0.0951936	-1.68701	0.0916016	0.408048
DG(18:2_20:4)	-0.0300058	0.106622	-0.281421	0.778387	0.983542	0.97044	0.787429	1.19599		-0.0132034	0.0386006	-0.342052	0.732425	0.999479	-0.0890032	0.0625964		-0.356618	0.128591	-2.77328	0.00554939	0.0692748	0.70004	0.544084	0.900698		-0.0738699	0.0803292	-0.91959	0.357787	0.845989	0.928793	0.793489	1.08717		-0.0256343	0.124041	-0.20666	0.836276	0.937687	0.974691	0.764334	1.24294		-0.184763	0.102254	-1.80691	0.0707769	0.375971
DG(18:2_22:6)	0.00246075	0.0979284	0.025128	0.979953	0.991871	1.00246	0.827393	1.21458		-0.032134	0.0356075	-0.90245	0.367159	0.999479	-0.102056	0.0377883		-0.0909119	0.113617	-0.800159	0.423618	0.685292	0.913098	0.730813	1.14085		-0.0745997	0.0736279	-1.0132	0.310966	0.817563	0.928115	0.803394	1.0722		-0.163018	0.119977	-1.35875	0.174227	0.498076	0.849576	0.671549	1.0748		-0.027659	0.0929768	-0.297483	0.766098	0.903634
dhCer(d18:0/16:0)	0.0361422	0.10179	0.355067	0.72254	0.983542	1.0368	0.849283	1.26573		-0.0195999	0.0369583	-0.530326	0.596071	0.999479	-0.0921747	0.0529748		-0.0378032	0.117483	-0.321776	0.747623	0.897783	0.962902	0.764857	1.21223		-0.0132816	0.0758787	-0.175037	0.861051	0.997914	0.986806	0.850438	1.14504		0.0323048	0.117141	0.275778	0.782718	0.916609	1.03283	0.820955	1.29939		0.108341	0.0964499	1.12329	0.261314	0.602229
dhCer(d18:0/18:0)	-0.0408332	0.105483	-0.387106	0.698678	0.983542	0.959989	0.78069	1.18047		-0.0077715	0.0379246	-0.20492	0.8377	0.999479	-0.0822439	0.0667009		-0.0743083	0.12068	-0.615746	0.538062	0.770164	0.928385	0.732833	1.17612		0.039033	0.0775493	0.503331	0.614732	0.926831	1.0398	0.893183	1.2105		-0.12512	0.122792	-1.01895	0.308224	0.62361	0.882391	0.69365	1.12249		0.0196749	0.100035	0.19668	0.844078	0.942198
dhCer(d18:0/20:0)	-0.0125769	0.100655	-0.12495	0.900563	0.983542	0.987502	0.8107	1.20286		-0.0322503	0.0363958	-0.8861	0.375898	0.999479	-0.103721	0.0392199		-0.0355385	0.11603	-0.306287	0.759386	0.90038	0.965086	0.768778	1.21152		-0.00439584	0.0762914	-0.057619	0.954052	0.997914	0.995614	0.857335	1.1562		0.0563132	0.120364	0.467857	0.639887	0.857361	1.05793	0.835608	1.3394		0.0265431	0.0954735	0.278015	0.781001	0.912589
dhCer(d18:0/22:0)	-0.0463282	0.104287	-0.444237	0.656871	0.983542	0.954729	0.778235	1.17125		-0.0125315	0.0373387	-0.335618	0.73727	0.999479	-0.0858534	0.0607904		-0.206142	0.119568	-1.72406	0.084697	0.264325	0.813717	0.64372	1.02861		-0.0125439	0.0771665	-0.162557	0.870867	0.997914	0.987534	0.84892	1.14878		-0.0334601	0.123517	-0.270894	0.786472	0.916609	0.967094	0.759155	1.23199		-0.0365854	0.0978327	-0.373959	0.708435	0.876522
dhCer(d18:0/24:0)	-0.0180423	0.102226	-0.176493	0.859907	0.983542	0.98212	0.803802	1.2		-0.00310003	0.0367523	-0.0843491	0.932805	0.999479	-0.0752704	0.0690704		-0.199016	0.117469	-1.69419	0.090229	0.274535	0.819537	0.650996	1.03171		-0.0234431	0.0761372	-0.307907	0.758153	0.979664	0.97683	0.841414	1.13404		0.00308278	0.120725	0.0255356	0.979628	0.993074	1.00309	0.791731	1.27087		-0.0750713	0.0960787	-0.781352	0.434596	0.710725
dhCer(d18:0/24:1)	-0.00763656	0.100115	-0.076278	0.939198	0.983542	0.992393	0.815578	1.20754		-0.0243301	0.036245	-0.671269	0.502293	0.999479	-0.0955042	0.046844		-0.0736268	0.115536	-0.63726	0.523955	0.763543	0.929018	0.740763	1.16512		-0.0720762	0.0751175	-0.959512	0.337301	0.831047	0.93046	0.803076	1.07805		-0.192352	0.121363	-1.58493	0.112981	0.414819	0.825017	0.650367	1.04657		-0.00198671	0.0947428	-0.0209695	0.98327	0.996115
dimethyl-CE(18:1)	-0.0335155	0.102585	-0.32671	0.743887	0.983542	0.96704	0.790905	1.1824		-0.0131704	0.0373847	-0.352295	0.724734	0.999479	-0.0865825	0.0602417		0.0880001	0.116837	0.753186	0.451338	0.70295	1.09199	0.868492	1.373		-0.0104699	0.0782895	-0.133734	0.893613	0.997914	0.989585	0.848812	1.1537		0.0651465	0.123667	0.526789	0.59834	0.834556	1.06732	0.837582	1.36006		0.0316991	0.0981128	0.323088	0.746629	0.899172
dimethyl-CE(18:2)	0.0335048	0.102766	0.326031	0.744401	0.983542	1.03407	0.845428	1.26481		-0.023678	0.0374601	-0.632086	0.527557	0.999479	-0.0972383	0.0498822		0.108283	0.117846	0.91886	0.358169	0.619558	1.11436	0.884538	1.4039		-0.0358436	0.0793674	-0.451616	0.651545	0.945882	0.964791	0.825799	1.12718		0.139469	0.123682	1.12764	0.259472	0.583617	1.14966	0.902178	1.46504		0.0862989	0.0987002	0.874354	0.381926	0.684819
dimethyl-CE(20:4)	-0.0892149	0.104217	-0.85605	0.39197	0.954638	0.914649	0.745667	1.12193		-0.0209766	0.037691	-0.556541	0.578037	0.999479	-0.0949903	0.0530371		0.213929	0.122187	1.75083	0.0799744	0.252459	1.23853	0.974771	1.57367		-0.030757	0.0797886	-0.385481	0.699881	0.968717	0.969711	0.829325	1.13386		0.151585	0.127404	1.1898	0.234125	0.560253	1.16368	0.906539	1.49375		0.125402	0.0997378	1.25731	0.20864	0.553897
dimethyl-CE(22:6)	0.0121706	0.103949	0.117083	0.906794	0.983542	1.01225	0.825666	1.24099		-0.0303907	0.0373073	-0.814604	0.415603	0.999479	-0.103651	0.0428695		0.244936	0.123811	1.9783	0.0478952	0.187819	1.27754	1.00227	1.62841		-0.0305467	0.0774816	-0.394244	0.693401	0.968717	0.969915	0.833259	1.12898		-0.0328026	0.120107	-0.273111	0.784768	0.916609	0.96773	0.764748	1.22459		0.191861	0.0998408	1.92167	0.0546478	0.365106
dxCA	0.0958777	0.0993526	0.965024	0.334533	0.954638	1.10062	0.905879	1.33724		0.069859	0.0360427	1.93823	0.0530369	0.999479	-0.000917891	0.140636		-0.0843957	0.114214	-0.738926	0.459952	0.710557	0.919068	0.734731	1.14965		0.118776	0.0764967	1.55269	0.120497	0.712938	1.12612	0.969323	1.30827		0.0722345	0.113843	0.63451	0.525748	0.78367	1.07491	0.859939	1.34361		0.0267662	0.094469	0.283333	0.776921	0.912091
FA(14:0)	-0.0112652	0.101253	-0.111258	0.911412	0.983542	0.988798	0.810813	1.20585		-0.0394318	0.0361284	-1.09143	0.275494	0.999479	-0.110377	0.0315134		-0.30259	0.123497	-2.45019	0.0142782	0.101851	0.738902	0.580051	0.941255		-0.0536865	0.0747099	-0.718599	0.472388	0.882697	0.947729	0.818634	1.09718		0.0174958	0.118743	0.147342	0.882862	0.958353	1.01765	0.806351	1.28432		-0.071651	0.0953276	-0.751629	0.452274	0.725712
FA(16:0)	-0.0823364	0.0988904	-0.832602	0.405069	0.954638	0.920962	0.758693	1.11794		-0.0571982	0.0357717	-1.59898	0.110321	0.999479	-0.127443	0.0130465		-0.266859	0.114531	-2.33002	0.0198053	0.121636	0.765781	0.611808	0.958503		-0.0838126	0.0738072	-1.13556	0.256141	0.76434	0.919604	0.795746	1.06274		0.103075	0.117956	0.873841	0.382205	0.691477	1.10857	0.879752	1.39691		-0.0882762	0.093756	-0.941553	0.346422	0.675289
FA(16:1)	-0.00519694	0.107647	-0.0482774	0.961495	0.984664	0.994817	0.805589	1.22849		-0.039154	0.0379874	-1.03071	0.303068	0.999479	-0.11375	0.0354417		-0.295707	0.130148	-2.27208	0.0230815	0.125276	0.744005	0.576492	0.960192		-0.0596216	0.0776888	-0.76744	0.44282	0.867844	0.942121	0.809052	1.09708		0.0355407	0.125721	0.282695	0.77741	0.914152	1.03618	0.809881	1.32571		-0.0702339	0.101407	-0.692595	0.488564	0.746429
FA(17:0)	-0.0552369	0.0981957	-0.562518	0.573763	0.975858	0.946261	0.780596	1.14708		-0.0762907	0.035339	-2.15882	0.0312366	0.999479	-0.145686	-0.00689564		-0.311262	0.119786	-2.59848	0.00936368	0.0880306	0.732522	0.57924	0.926366		-0.117197	0.0740485	-1.5827	0.113489	0.712938	0.88941	0.769256	1.02833		-0.0348701	0.118907	-0.293257	0.769326	0.912738	0.965731	0.764967	1.21918		-0.0363794	0.0924653	-0.393438	0.693996	0.872153
FA(17:1)	0.0778778	0.101589	0.7666	0.443319	0.954638	1.08099	0.885828	1.31915		-0.0465521	0.0363318	-1.2813	0.200553	0.999479	-0.117897	0.0247925		-0.225356	0.117808	-1.91291	0.0557591	0.208113	0.798232	0.633652	1.00556		-0.0277457	0.0752349	-0.368788	0.712286	0.968717	0.972636	0.839284	1.12718		0.0148696	0.129207	0.115083	0.908379	0.973356	1.01498	0.787909	1.30749		-0.00653856	0.0960248	-0.0680925	0.945712	0.981078
FA(18:0)	-0.0820923	0.0995281	-0.824816	0.409476	0.954638	0.921187	0.75793	1.11961		-0.0415175	0.0356405	-1.1649	0.244496	0.999479	-0.111504	0.0284695		-0.269271	0.11938	-2.25558	0.0240969	0.127954	0.763936	0.604561	0.965325		-0.0188751	0.0729654	-0.258686	0.795878	0.98177	0.981302	0.850537	1.13217		0.119725	0.112317	1.06595	0.286444	0.600796	1.12719	0.904464	1.40475		-0.040158	0.0940115	-0.427161	0.669262	0.854847
FA(18:1)	-0.134567	0.0968907	-1.38886	0.164876	0.954638	0.874094	0.722911	1.05689		-0.0597582	0.0358811	-1.66545	0.0963142	0.999479	-0.130218	0.0107013		-0.241942	0.109909	-2.2013	0.0277149	0.135676	0.785102	0.632953	0.973824		-0.115746	0.0744262	-1.55517	0.119905	0.712938	0.890702	0.769803	1.03059		0.158956	0.124819	1.27349	0.202844	0.528885	1.17229	0.917883	1.4972		-0.12109	0.0934854	-1.29528	0.195223	0.540899
FA(18:2)	-0.0622124	0.0978921	-0.63552	0.525089	0.971823	0.939683	0.775632	1.13843		-0.0679255	0.035827	-1.89593	0.0584214	0.999479	-0.138279	0.00242776		-0.281578	0.111867	-2.51709	0.011833	0.0973949	0.754592	0.606026	0.939579		-0.120094	0.0751322	-1.59843	0.109947	0.712938	0.886837	0.765403	1.02754		0.239383	0.124426	1.92389	0.0543684	0.368728	1.27046	0.995521	1.62134		-0.0867606	0.0931656	-0.931252	0.351723	0.680901
FA(18:3)	0.0159239	0.100343	0.158695	0.87391	0.983542	1.01605	0.834648	1.23688		-0.033704	0.0364835	-0.923815	0.355933	0.999479	-0.105346	0.0379385		-0.21735	0.11917	-1.82387	0.0681713	0.237798	0.804648	0.637043	1.01635		-0.066821	0.075472	-0.885376	0.375954	0.845989	0.935363	0.806746	1.08448		0.178397	0.120134	1.48498	0.137549	0.459929	1.1953	0.944536	1.51264		-0.00472319	0.0948633	-0.0497894	0.96029	0.985284
FA(20:2)	-0.110569	0.0981572	-1.12644	0.259978	0.954638	0.895325	0.738634	1.08526		-0.0490684	0.0353782	-1.38696	0.165938	0.999479	-0.11854	0.0204037		-0.271571	0.117386	-2.31348	0.0206963	0.121785	0.762181	0.605534	0.959351		-0.106514	0.0742965	-1.43364	0.151675	0.726275	0.898962	0.777139	1.03988		0.213194	0.119232	1.78806	0.0737667	0.368728	1.23762	0.979712	1.56343		-0.0824362	0.0925692	-0.890536	0.373178	0.68345
FA(20:3)	-0.0348296	0.101168	-0.344277	0.730638	0.983542	0.96577	0.792063	1.17757		-0.0668493	0.0364464	-1.83418	0.0670936	0.999479	-0.138419	0.00472037		-0.347384	0.121158	-2.8672	0.00414127	0.0691286	0.706534	0.55719	0.895907		-0.0660704	0.0757669	-0.872022	0.383196	0.846142	0.936065	0.806886	1.08593		0.0484776	0.122303	0.396374	0.691829	0.878717	1.04967	0.825942	1.33401		-0.114509	0.0962978	-1.18911	0.234396	0.589136
FA(20:4)	-0.121218	0.103627	-1.16976	0.242099	0.954638	0.885841	0.723017	1.08533		-0.0610986	0.0370024	-1.65121	0.0991895	0.999479	-0.13376	0.0115629		-0.17814	0.1191	-1.49571	0.134728	0.357842	0.836825	0.662608	1.05685		-0.0061346	0.0792069	-0.0774504	0.938265	0.997914	0.993884	0.850969	1.1608		0.172104	0.123245	1.39644	0.162583	0.49411	1.1878	0.932905	1.51234		-0.0493589	0.0981407	-0.50294	0.615006	0.829981
FA(20:5)	0.0655571	0.0984058	0.666192	0.505289	0.967931	1.06775	0.880457	1.29489		-0.0129933	0.0358746	-0.362186	0.717333	0.999479	-0.08344	0.0574535		-0.0341805	0.113542	-0.301038	0.763386	0.901326	0.966397	0.773586	1.20727		0.00125236	0.0743003	0.0168554	0.986552	0.999887	1.00125	0.865562	1.15822		-0.0826618	0.12176	-0.678891	0.497207	0.765219	0.920662	0.7252	1.16881		0.112747	0.0936196	1.20431	0.228471	0.584485
FA(22:4)	-0.129433	0.101952	-1.26955	0.204246	0.954638	0.878593	0.719459	1.07293		-0.0746766	0.0364062	-2.05121	0.0406552	0.999479	-0.146167	-0.00318601		-0.279056	0.118974	-2.34552	0.0190004	0.121117	0.756497	0.599152	0.955165		-0.104675	0.0756581	-1.38353	0.166502	0.742322	0.900617	0.776495	1.04458		0.149342	0.122785	1.21628	0.223877	0.550884	1.16107	0.912732	1.47698		-0.143294	0.0966261	-1.48297	0.138082	0.463783
FA(22:5)	-0.0765965	0.100679	-0.760799	0.446777	0.954638	0.926264	0.76039	1.12832		-0.0742146	0.0360635	-2.05789	0.0400071	0.999479	-0.145032	-0.00339698		-0.264029	0.119316	-2.21285	0.0269078	0.134738	0.767951	0.607815	0.970277		-0.0924246	0.0753907	-1.22594	0.220221	0.76434	0.911718	0.786478	1.0569		0.12408	0.125332	0.990015	0.322167	0.633219	1.13211	0.885533	1.44734		-0.0707785	0.0947768	-0.746791	0.45519	0.726945
FA(22:6)	-0.0417437	0.0985415	-0.423616	0.671846	0.983542	0.959116	0.790665	1.16345		-0.0747589	0.0356096	-2.0994	0.0361742	0.999479	-0.144685	-0.00483253		-0.128087	0.114805	-1.11569	0.264555	0.522829	0.879777	0.702506	1.10178		-0.0765539	0.0739538	-1.03516	0.300595	0.809877	0.926303	0.801313	1.07079		-0.0857796	0.120274	-0.713202	0.47572	0.756507	0.917796	0.725052	1.16178		-0.00222761	0.092579	-0.0240617	0.980803	0.996115
GM1(d18:1/16:0)	-0.0923228	0.102761	-0.898423	0.36896	0.954638	0.911811	0.745477	1.11526		0.0127575	0.0372018	0.342927	0.731767	0.999479	-0.0602955	0.0858105		0.0943932	0.119712	0.788502	0.430403	0.692431	1.09899	0.869151	1.38961		0.0482035	0.0795388	0.606037	0.54449	0.916456	1.04938	0.897904	1.22642		0.0568222	0.123691	0.459388	0.645955	0.857361	1.05847	0.830599	1.34885		0.06371	0.0985274	0.646623	0.517876	0.758371
GM3(d18:1/16:0)	-0.0719341	0.110968	-0.648241	0.516829	0.971823	0.930592	0.748692	1.15669		-0.00628303	0.0403674	-0.155646	0.876361	0.999479	-0.0855524	0.0729863		0.00201278	0.124404	0.0161795	0.987091	0.992094	1.00201	0.785202	1.27869		-0.0833011	0.0861063	-0.967422	0.333333	0.829819	0.920074	0.777191	1.08923		0.229904	0.137718	1.66938	0.0950428	0.384795	1.25848	0.960771	1.64844		-0.0430307	0.105727	-0.407	0.684008	0.867231
GM3(d18:1/18:0)	-0.0662805	0.104899	-0.631848	0.527486	0.971823	0.935868	0.761946	1.14949		-0.032466	0.0379808	-0.854799	0.392984	0.999479	-0.107049	0.0421168		0.0467273	0.120227	0.388659	0.697528	0.87366	1.04784	0.827858	1.32627		-0.0749446	0.079665	-0.940747	0.346835	0.837997	0.927795	0.79367	1.08459		-0.135578	0.125653	-1.07899	0.28059	0.599865	0.873211	0.682595	1.11706		-0.0396514	0.0986619	-0.401892	0.687764	0.867231
GM3(d18:1/20:0)	0.176172	0.105036	1.67724	0.0934946	0.954638	1.19264	0.970741	1.46527		0.019089	0.0369899	0.516059	0.605992	0.999479	-0.0535479	0.0917259		0.0625143	0.120221	0.519995	0.603067	0.808045	1.06451	0.841041	1.34735		0.119378	0.0788771	1.51347	0.13016	0.712938	1.1268	0.965392	1.31518		0.117568	0.132919	0.884506	0.376423	0.684838	1.12476	0.866798	1.45949		0.14823	0.0987491	1.50108	0.133335	0.457381
GM3(d18:1/22:0)	-0.164525	0.105951	-1.55283	0.120463	0.954638	0.848297	0.689226	1.04408		-0.0139097	0.0379722	-0.366313	0.714253	0.999479	-0.0884756	0.0606561		-0.0980243	0.121249	-0.808452	0.418831	0.681965	0.906627	0.71486	1.14984		-0.0521858	0.0800558	-0.651868	0.514487	0.901855	0.949153	0.811318	1.1104		0.134665	0.135055	0.99711	0.318711	0.632052	1.14415	0.878062	1.49088		-0.194474	0.100784	-1.92961	0.0536547	0.365106
GM3(d18:1/24:0)	-0.101719	0.109438	-0.929465	0.352648	0.954638	0.903283	0.728903	1.11938		-0.02212	0.0394072	-0.561319	0.574777	0.999479	-0.0995038	0.0552637		-0.0876421	0.123887	-0.707436	0.479296	0.726306	0.916089	0.718596	1.16786		-0.0635344	0.0834107	-0.761705	0.446236	0.867844	0.938442	0.796905	1.10512		0.235188	0.133588	1.76054	0.0783162	0.373661	1.26515	0.973711	1.64381		-0.105051	0.103752	-1.01252	0.311288	0.6486
GM3(d18:1/24:1)	-0.0287641	0.107159	-0.268423	0.788374	0.983542	0.971646	0.787578	1.19873		0.0156943	0.0383665	0.409063	0.682631	0.999479	-0.0596458	0.0910345		0.0680211	0.121571	0.559517	0.575809	0.793945	1.07039	0.843451	1.35838		-0.0396728	0.0806903	-0.491668	0.622954	0.929108	0.961104	0.820513	1.12578		-0.0157642	0.134405	-0.117289	0.906631	0.972875	0.984359	0.756394	1.28103		0.0339303	0.101423	0.334543	0.73797	0.897304
Hex2Cer(d16:1/16:0)	0.147391	0.100352	1.46874	0.141903	0.954638	1.15881	0.9519	1.41069		0.0374969	0.0358616	1.0456	0.296142	0.999479	-0.0329244	0.107918		0.106227	0.114452	0.92814	0.353335	0.61546	1.11207	0.888612	1.39173		0.0457984	0.0754578	0.606941	0.54389	0.916456	1.04686	0.90294	1.21373		-0.0219913	0.117998	-0.18637	0.852154	0.946139	0.978249	0.776264	1.23279		0.141597	0.0947301	1.49474	0.134983	0.458007
Hex2Cer(d16:1/24:1)	0.188638	0.105546	1.78727	0.0738937	0.954638	1.2076	0.981938	1.48513		0.0213563	0.0372681	0.573043	0.566818	0.999479	-0.051827	0.0945395		0.114842	0.118864	0.96617	0.333959	0.601102	1.1217	0.888584	1.41596		-0.00552727	0.0789498	-0.0700099	0.944186	0.997914	0.994488	0.851915	1.16092		0.00902644	0.121493	0.0742957	0.940775	0.985511	1.00907	0.795252	1.28037		0.180217	0.0990846	1.81882	0.0689392	0.370787
Hex2Cer(d18:1/16:0)	-0.0475529	0.104662	-0.454349	0.649578	0.983542	0.95356	0.776712	1.17067		-0.0125018	0.0379949	-0.329039	0.742234	0.999479	-0.0871123	0.0621087		0.00622596	0.118431	0.0525704	0.958074	0.979683	1.00625	0.797803	1.26915		0.00624846	0.0787835	0.0793118	0.936785	0.997914	1.00627	0.862287	1.17429		0.0980913	0.126241	0.777017	0.437149	0.732368	1.10306	0.861279	1.41272		0.00549072	0.0996103	0.055122	0.956041	0.983626
Hex2Cer(d18:1/20:0)	-0.0976799	0.105496	-0.925915	0.35449	0.954638	0.906939	0.737531	1.11526		-0.0296888	0.0383081	-0.775	0.438627	0.999479	-0.104914	0.0455367		-0.0556781	0.120997	-0.46016	0.645402	0.840706	0.945844	0.74615	1.19898		-0.0401344	0.0800781	-0.50119	0.616237	0.926831	0.96066	0.821119	1.12392		-0.0251598	0.122283	-0.205751	0.836985	0.937687	0.975154	0.767337	1.23925		-0.0507471	0.0998272	-0.508349	0.611208	0.826345
Hex2Cer(d18:1/22:0)	-0.163125	0.110437	-1.47709	0.139652	0.954638	0.849485	0.68415	1.05478		-0.0513463	0.0396686	-1.29438	0.196002	0.999479	-0.129243	0.0265507		-0.138539	0.125004	-1.10828	0.267739	0.526343	0.870629	0.681443	1.11234		-0.0460038	0.0831739	-0.553104	0.580192	0.921589	0.955038	0.811375	1.12414		0.103128	0.130503	0.790239	0.429388	0.729279	1.10863	0.858428	1.43177		-0.133399	0.104571	-1.27567	0.202072	0.546396
Hex2Cer(d18:1/24:0)	-0.14012	0.111431	-1.25746	0.208588	0.954638	0.869254	0.698708	1.08143		-0.0460727	0.0397423	-1.15929	0.246774	0.999479	-0.124114	0.0319691		-0.122889	0.1256	-0.978416	0.327868	0.598397	0.884362	0.691384	1.1312		-0.0565358	0.0833844	-0.678015	0.497762	0.893908	0.945033	0.802544	1.11282		0.140362	0.13023	1.0778	0.281123	0.599865	1.15069	0.891469	1.48529		-0.120007	0.105232	-1.14041	0.254117	0.59647
Hex2Cer(d18:1/24:1)	-0.0740247	0.109223	-0.677738	0.497938	0.963709	0.928649	0.749688	1.15033		-0.0356029	0.0395667	-0.899819	0.368557	0.999479	-0.1133	0.0420941		-0.0189695	0.122837	-0.154428	0.877272	0.952286	0.981209	0.771263	1.24831		-0.055371	0.0819568	-0.675612	0.499287	0.893908	0.946134	0.80573	1.111		0.137164	0.128436	1.06795	0.285542	0.600796	1.14702	0.891752	1.47535		-0.0396407	0.103749	-0.382084	0.702399	0.874235
Hex2Cer(d18:2/16:0)	0.0826516	0.104106	0.793918	0.427243	0.954638	1.08616	0.885687	1.33202		-0.0461248	0.0375836	-1.22726	0.220179	0.999479	-0.119928	0.027678		-0.156723	0.118913	-1.31796	0.187516	0.438269	0.85494	0.6772	1.07933		-0.0786511	0.0784942	-1.002	0.316344	0.817563	0.924362	0.79255	1.0781		0.180764	0.12461	1.45063	0.146882	0.472165	1.19813	0.938504	1.52958		0.00708559	0.0989627	0.0715986	0.942921	0.981078
Hex2Cer(d18:2/24:1)	0.0775946	0.108256	0.716767	0.473518	0.961131	1.08068	0.87408	1.33612		-0.0595631	0.039168	-1.52071	0.128829	0.999479	-0.136477	0.0173509		-0.102186	0.122347	-0.835211	0.403599	0.667754	0.902862	0.710361	1.14753		-0.0949329	0.0826126	-1.14913	0.250501	0.76434	0.909434	0.773482	1.06928		0.0888478	0.128884	0.689363	0.490595	0.765219	1.09291	0.848946	1.40699		0.0346352	0.103228	0.33552	0.737233	0.897304
Hex3Cer(d18:1/16:0)	-0.0508597	0.113047	-0.449897	0.652784	0.983542	0.950412	0.761528	1.18615		0.0268204	0.0415608	0.64533	0.518946	0.999479	-0.0547924	0.108433		0.0326741	0.127715	0.255837	0.798077	0.914677	1.03321	0.804413	1.32709		-0.0404346	0.0871196	-0.464128	0.642556	0.943676	0.960372	0.809621	1.13919		0.100457	0.142068	0.707103	0.479502	0.760892	1.10568	0.836949	1.46068		0.0766677	0.10916	0.702343	0.482465	0.744411
Hex3Cer(d18:1/18:0)	-0.0145488	0.105376	-0.138065	0.890189	0.983542	0.985557	0.801651	1.21165		0.0414754	0.0388283	1.06818	0.285846	0.999479	-0.0347715	0.117722		-0.0355604	0.122297	-0.290771	0.771227	0.904352	0.965064	0.759376	1.22647		0.00976681	0.0827939	0.117965	0.906095	0.997914	1.00981	0.858551	1.18773		-0.0314621	0.12665	-0.248418	0.803811	0.926237	0.969028	0.756018	1.24205		0.056119	0.101377	0.553566	0.579876	0.811826
Hex3Cer(d18:1/20:0)	-0.00815296	0.108423	-0.0751962	0.940059	0.983542	0.99188	0.801992	1.22673		0.0255567	0.0393866	0.648868	0.516657	0.999479	-0.0517866	0.1029		-0.0446287	0.121748	-0.366568	0.713941	0.883871	0.956352	0.753332	1.21409		-0.00680548	0.0816826	-0.0833162	0.9336	0.997914	0.993218	0.846281	1.16567		0.230068	0.135183	1.7019	0.0887736	0.379515	1.25869	0.965716	1.64053		0.111586	0.104894	1.0638	0.287421	0.627633
Hex3Cer(d18:1/22:0)	-0.0885271	0.111559	-0.793545	0.42746	0.954638	0.915278	0.735519	1.13897		-0.0310692	0.0408792	-0.760024	0.447521	0.999479	-0.111343	0.0492051		-0.131675	0.128699	-1.02312	0.30625	0.572023	0.876626	0.681186	1.12814		-0.0688013	0.0848533	-0.810826	0.417465	0.863714	0.933512	0.790481	1.10242		0.152666	0.134214	1.13749	0.255335	0.58238	1.16494	0.895487	1.51546		0.0468252	0.107088	0.437259	0.661923	0.848939
Hex3Cer(d18:1/24:0)	-0.0282095	0.115995	-0.243195	0.807854	0.983542	0.972185	0.774485	1.22035		-0.00426127	0.0413527	-0.103047	0.917958	0.999479	-0.0854653	0.0769427		-0.0714221	0.130594	-0.546902	0.584446	0.795604	0.931069	0.720809	1.20266		-0.0732365	0.0864244	-0.847405	0.396769	0.860106	0.929381	0.784563	1.10093		0.15783	0.132408	1.19199	0.233264	0.560253	1.17097	0.903313	1.51793		0.0505043	0.109901	0.459542	0.645845	0.845755
Hex3Cer(d18:1/24:1)	-0.113978	0.114546	-0.995045	0.319715	0.954638	0.892277	0.71285	1.11687		-0.00568189	0.0418562	-0.135748	0.892063	0.999479	-0.0878746	0.0765109		0.012723	0.129375	0.098342	0.921661	0.965457	1.0128	0.785962	1.30512		-0.079327	0.087831	-0.903178	0.366431	0.845989	0.923738	0.777652	1.09727		0.0380843	0.13325	0.285811	0.775023	0.914152	1.03882	0.800051	1.34885		0.0732554	0.109575	0.668542	0.503787	0.751903
HexCer(d16:1/18:0)	0.128392	0.105612	1.21569	0.224102	0.954638	1.137	0.924406	1.39848		0.0262138	0.0372046	0.704584	0.481326	0.999479	-0.0468448	0.0992724		0.0381112	0.117634	0.32398	0.745953	0.897783	1.03885	0.824937	1.30822		0.00805692	0.0764989	0.105321	0.916121	0.997914	1.00809	0.867725	1.17116		-0.144693	0.117288	-1.23366	0.217331	0.546244	0.865288	0.687584	1.08892		0.0272349	0.0989677	0.27519	0.783171	0.912686
HexCer(d16:1/20:0)	0.148915	0.10203	1.45952	0.144421	0.954638	1.16057	0.950222	1.41749		0.016354	0.0364454	0.448725	0.653783	0.999479	-0.0552138	0.0879217		0.110774	0.114152	0.970414	0.33184	0.601102	1.11714	0.893187	1.39725		0.0423649	0.0759919	0.557492	0.577191	0.921589	1.04328	0.898904	1.21083		-0.149181	0.117283	-1.27198	0.20338	0.528885	0.861413	0.68451	1.08403		0.0865655	0.0966967	0.895227	0.370666	0.68345
HexCer(d16:1/22:0)	0.139663	0.102261	1.36574	0.172019	0.954638	1.14989	0.941044	1.40508		0.0103722	0.0366735	0.282827	0.777402	0.999479	-0.0616433	0.0823878		0.120286	0.115168	1.04444	0.296282	0.563237	1.12782	0.899929	1.41342		0.0277376	0.076024	0.364854	0.715221	0.968717	1.02813	0.885795	1.19333		-0.0814982	0.119681	-0.680962	0.495895	0.765219	0.921734	0.72901	1.16541		0.111442	0.0974049	1.14411	0.252579	0.59647
HexCer(d16:1/24:0)	0.181025	0.104226	1.73686	0.0824124	0.954638	1.19845	0.977015	1.47006		0.0387183	0.0370175	1.04595	0.295982	0.999479	-0.0339727	0.111409		0.19778	0.11912	1.66034	0.0968453	0.282246	1.21869	0.964939	1.53918		0.0571077	0.0776252	0.735685	0.461922	0.872452	1.05877	0.909339	1.23276		-0.0709471	0.121904	-0.581991	0.560573	0.804347	0.931511	0.733539	1.18291		0.157466	0.0985837	1.59728	0.110203	0.421134
HexCer(d18:1/16:0)	0.00982329	0.101343	0.096931	0.922781	0.983542	1.00987	0.827947	1.23177		-0.0275134	0.036228	-0.759453	0.447863	0.999479	-0.0986541	0.0436272		0.0878883	0.115939	0.758059	0.448416	0.702643	1.09187	0.869926	1.37043		0.0074671	0.0754637	0.0989495	0.921178	0.997914	1.0075	0.868974	1.1681		-0.00557951	0.118044	-0.0472663	0.962301	0.991422	0.994436	0.789037	1.2533		0.108712	0.0952388	1.14147	0.253675	0.59647
HexCer(d18:1/18:0)	-0.0108097	0.0997161	-0.108404	0.913675	0.983542	0.989249	0.81363	1.20277		-0.0382636	0.0364409	-1.05002	0.294108	0.999479	-0.109822	0.0332952		-0.153527	0.114984	-1.3352	0.181811	0.436565	0.857678	0.68462	1.07448		-0.0533647	0.0761577	-0.700713	0.483482	0.885053	0.948034	0.816577	1.10065		-0.0447703	0.120682	-0.370977	0.710655	0.885778	0.956217	0.754799	1.21138		-0.029574	0.0945029	-0.312943	0.754324	0.899172
HexCer(d18:1/20:0)	0.0923722	0.106224	0.869595	0.384522	0.954638	1.09677	0.890632	1.35063		-0.0156885	0.0385625	-0.406833	0.684267	0.999479	-0.0914136	0.0600365		0.0432308	0.119481	0.361821	0.717486	0.886793	1.04418	0.826176	1.31971		-0.0451431	0.0809568	-0.55762	0.577104	0.921589	0.955861	0.81561	1.12023		-0.065585	0.123868	-0.529474	0.596477	0.83351	0.936519	0.734649	1.19386		0.0959008	0.100405	0.95514	0.339507	0.674511
HexCer(d18:1/22:0)	0.0588157	0.108246	0.543353	0.586887	0.975858	1.06058	0.857836	1.31124		-0.0518715	0.0393576	-1.31795	0.187993	0.999479	-0.129158	0.0254149		-0.117852	0.120574	-0.977423	0.32836	0.598397	0.888827	0.701753	1.12577		-0.0778014	0.0821172	-0.947443	0.343413	0.835119	0.925148	0.787611	1.0867		-0.00871269	0.125966	-0.0691668	0.944857	0.985751	0.991325	0.77445	1.26893		0.00042149	0.10295	0.00409412	0.996733	0.997873
HexCer(d18:1/24:0)	0.0339219	0.111893	0.303164	0.761765	0.983542	1.0345	0.830785	1.28818		-0.0161042	0.0404894	-0.39774	0.690955	0.999479	-0.095613	0.0634046		0.0222367	0.12546	0.177242	0.859318	0.940979	1.02249	0.799587	1.30752		-0.0101759	0.083844	-0.121368	0.9034	0.997914	0.989876	0.839868	1.16668		0.0589357	0.128492	0.458672	0.64647	0.857361	1.06071	0.824561	1.36448		0.0600917	0.106892	0.562172	0.573999	0.808375
HexCer(d18:1/24:1)	0.0472351	0.106307	0.444328	0.656805	0.983542	1.04837	0.851188	1.29123		-0.00527306	0.0383205	-0.137604	0.890597	0.999479	-0.0805228	0.0699766		0.11494	0.121959	0.942448	0.345963	0.611147	1.12181	0.883296	1.42472		-0.0313749	0.0804338	-0.390071	0.696484	0.968717	0.969112	0.827766	1.13459		-0.0556932	0.122106	-0.456107	0.648313	0.857361	0.945829	0.74452	1.20157		0.166444	0.10059	1.65468	0.0979886	0.408048
HexCer(d18:2/18:0)	-0.00310376	0.105828	-0.0293284	0.976603	0.989818	0.996901	0.81016	1.22669		0.0100466	0.0380418	0.264094	0.791793	0.999479	-0.0646559	0.0847492		-0.0861644	0.119206	-0.722822	0.469789	0.719575	0.917443	0.726292	1.1589		-0.0188628	0.079355	-0.237701	0.812113	0.989061	0.981314	0.839962	1.14645		-0.0559571	0.120161	-0.465684	0.641442	0.857361	0.94558	0.747165	1.19668		0.0226248	0.10081	0.22443	0.822423	0.937587
HexCer(d18:2/20:0)	0.083058	0.107851	0.770117	0.441231	0.954638	1.0866	0.879566	1.34238		-0.0506608	0.0390018	-1.29893	0.194436	0.999479	-0.127248	0.0259269		-0.0671903	0.121948	-0.550973	0.581652	0.794996	0.935017	0.736236	1.18747		-0.122093	0.0814519	-1.49896	0.133883	0.712938	0.885066	0.754471	1.03827		-0.160943	0.12162	-1.32333	0.185726	0.510333	0.85134	0.67078	1.0805		-0.0387188	0.101592	-0.38112	0.703114	0.874235
HexCer(d18:2/22:0)	0.0737774	0.104587	0.705417	0.48055	0.961131	1.07657	0.877034	1.3215		-0.0510484	0.0384406	-1.32798	0.18466	0.999479	-0.126534	0.0244372		-0.0437062	0.117052	-0.373392	0.708857	0.88195	0.957235	0.760999	1.20407		-0.064401	0.0795467	-0.809599	0.41817	0.863714	0.937629	0.802268	1.09583		0.0473289	0.124393	0.38048	0.703589	0.8843	1.04847	0.821621	1.33794		0.0385641	0.0994763	0.387671	0.69826	0.874235
HexCer(d18:2/24:0)	0.0635013	0.107652	0.589873	0.555276	0.975858	1.06556	0.862868	1.31587		-0.0492002	0.0390091	-1.26125	0.20768	0.999479	-0.125802	0.0274017		-0.0284765	0.120049	-0.237206	0.812497	0.920666	0.971925	0.768151	1.22976		-0.0770225	0.0812803	-0.947616	0.343325	0.835119	0.925869	0.789519	1.08577		0.0674133	0.126088	0.534653	0.59289	0.830046	1.06974	0.835509	1.36963		0.0163307	0.102043	0.160038	0.872852	0.954403
LPC(14:0) [sn1]	0.155127	0.103846	1.49382	0.135223	0.954638	1.16781	0.952746	1.43141		0.0114228	0.0371232	0.3077	0.758411	0.999479	-0.0614759	0.0843215		-0.0554349	0.119118	-0.465379	0.64166	0.839619	0.946074	0.749086	1.19486		0.0606039	0.0788483	0.768614	0.442123	0.867844	1.06248	0.910339	1.24004		-0.241479	0.120738	-2.00002	0.0454977	0.347732	0.785465	0.619947	0.995175		-0.00814747	0.0975929	-0.0834842	0.933466	0.979225
LPC(14:0) [sn2]	0.187548	0.103392	1.81395	0.0696859	0.954638	1.20629	0.985016	1.47726		0.014953	0.036817	0.406144	0.684773	0.999479	-0.0573443	0.0872503		-0.0652375	0.118098	-0.5524	0.580674	0.794996	0.936845	0.743263	1.18085		0.0585818	0.0780732	0.750344	0.453047	0.871197	1.06033	0.909881	1.23566		-0.235765	0.12104	-1.94784	0.0514347	0.368728	0.789966	0.623131	1.00147		0.0233601	0.0969346	0.240989	0.809564	0.928581
LPC(15:0) [sn1]	0.0913653	0.103088	0.886287	0.375463	0.954638	1.09567	0.895223	1.341		-0.0175119	0.036477	-0.480081	0.631335	0.999479	-0.0891417	0.0541178		-0.0284667	0.11934	-0.238535	0.811466	0.920666	0.971935	0.769227	1.22806		0.0616029	0.0774672	0.795213	0.42649	0.863714	1.06354	0.913718	1.23793		-0.300431	0.119797	-2.50783	0.0121475	0.299263	0.740499	0.585535	0.936475		0.0300563	0.097041	0.309728	0.756768	0.899172
LPC(15:0) [sn2]	0.144578	0.103218	1.4007	0.161303	0.954638	1.15555	0.943909	1.41465		-0.00788818	0.0365506	-0.215815	0.829201	0.999479	-0.0796624	0.063886		-0.054592	0.119131	-0.458253	0.646771	0.841027	0.946871	0.749699	1.1959		0.0568566	0.0772476	0.736031	0.461712	0.872452	1.0585	0.909783	1.23154		-0.332403	0.119593	-2.77945	0.00544516	0.299263	0.717198	0.567337	0.906645		0.0678114	0.0967442	0.700935	0.483344	0.744411
LPC(15-MHDA) [sn1] / LPC(17:0) [sn2]	0.114455	0.102183	1.1201	0.262671	0.954638	1.12126	0.91776	1.36989		-0.0330513	0.0362907	-0.910736	0.362779	0.999479	-0.104315	0.0382127		-0.0530317	0.120348	-0.440653	0.659464	0.845785	0.94835	0.74908	1.20063		-0.00101501	0.0773461	-0.0131229	0.98953	0.999887	0.998986	0.858462	1.16251		-0.277488	0.131165	-2.11556	0.034382	0.309491	0.757684	0.585923	0.979798		0.053216	0.0969808	0.548727	0.583193	0.813429
LPC(15-MHDA) [sn1] [104_sn1]	0.0462094	0.10021	0.461127	0.644708	0.983542	1.04729	0.860537	1.27458		-0.0245908	0.0358559	-0.685822	0.493075	0.999479	-0.0950008	0.0458193		-0.0480305	0.115346	-0.416403	0.677115	0.862516	0.953105	0.760253	1.19488		0.0155026	0.0750569	0.206544	0.836366	0.997914	1.01562	0.876684	1.17658		-0.212938	0.126462	-1.68381	0.0922185	0.379515	0.808206	0.63078	1.03554		0.0112056	0.0955807	0.117237	0.906672	0.9697
LPC(15-MHDA) [sn2]	0.0414259	0.0994867	0.416396	0.67712	0.983542	1.0423	0.857645	1.2667		-0.0106143	0.035565	-0.298449	0.765458	0.999479	-0.0804532	0.0592245		-0.0676175	0.114646	-0.589796	0.555327	0.781842	0.934618	0.746531	1.17009		0.026148	0.0748543	0.349319	0.72685	0.975233	1.02649	0.886418	1.1887		-0.30138	0.120139	-2.50859	0.0121214	0.299263	0.739797	0.584588	0.936214		-0.00879361	0.0946393	-0.0929172	0.925969	0.979225
LPC(16:0) [sn1]	0.139682	0.10472	1.33386	0.18225	0.954638	1.14991	0.936537	1.41189		-0.0196093	0.0373553	-0.524941	0.599807	0.999479	-0.0929637	0.053745		-0.066842	0.122664	-0.544922	0.585807	0.795604	0.935343	0.735461	1.18955		0.0325877	0.0788326	0.413379	0.679329	0.961035	1.03312	0.885215	1.20575		-0.187623	0.141172	-1.32904	0.183834	0.510333	0.828927	0.628566	1.09316		0.0258022	0.0996832	0.258842	0.795757	0.919481
LPC(16:0) [sn2]	0.20519	0.101902	2.0136	0.0440514	0.954638	1.22776	1.00548	1.49917		0.00167727	0.036684	0.045722	0.963546	0.999479	-0.0703589	0.0737134		-0.069734	0.12226	-0.570376	0.568423	0.788424	0.932642	0.733918	1.18518		0.0758711	0.0774436	0.979695	0.327237	0.825184	1.07882	0.926892	1.25566		-0.157166	0.134351	-1.16982	0.242075	0.571969	0.854562	0.656725	1.112		0.0538286	0.0977824	0.550494	0.581981	0.813253
LPC(16:1) [sn1]	0.217908	0.104679	2.08169	0.0373707	0.954638	1.24347	1.01282	1.52665		-0.000827205	0.037434	-0.0220977	0.982377	0.999479	-0.0743361	0.0726817		-0.139476	0.122875	-1.1351	0.256332	0.517498	0.869814	0.683652	1.10667		0.0584152	0.0781523	0.747453	0.45479	0.871197	1.06016	0.909588	1.23565		-0.152787	0.134664	-1.13457	0.256554	0.58238	0.858313	0.659203	1.11756		0.00497434	0.0996842	0.049901	0.960201	0.985284
LPC(16:1) [sn2]	0.195088	0.104869	1.8603	0.0628433	0.954638	1.21542	0.989603	1.49276		0.00261369	0.0375705	0.0695676	0.94456	0.999479	-0.0711634	0.0763908		-0.0495534	0.120534	-0.411117	0.680987	0.862589	0.951654	0.751417	1.20525		0.00598016	0.0777983	0.0768675	0.938729	0.997914	1.006	0.863722	1.17171		-0.142864	0.129052	-1.10703	0.268281	0.589273	0.866872	0.673141	1.11636		-0.00239281	0.0992974	-0.0240975	0.980775	0.996115
LPC(17:0) [sn1]	0.108501	0.103766	1.04563	0.29573	0.954638	1.11461	0.909486	1.36599		-0.026879	0.0366466	-0.733466	0.463544	0.999479	-0.0988417	0.0450837		0.00425533	0.123579	0.0344341	0.972531	0.985691	1.00426	0.788238	1.2795		0.0201705	0.0794528	0.253868	0.799598	0.983413	1.02038	0.873229	1.19232		-0.198863	0.13349	-1.48972	0.136298	0.45959	0.819662	0.630968	1.06478		0.0860333	0.0984494	0.873883	0.382182	0.684819
LPC(17:1) (a) [sn1] [104_sn1]	0.172238	0.102405	1.68193	0.0925831	0.954638	1.18796	0.971929	1.45201		-0.0271669	0.0363754	-0.746847	0.455431	0.999479	-0.098597	0.0442633		-0.109182	0.120961	-0.90262	0.366728	0.628582	0.896567	0.707327	1.13644		-0.0104218	0.0777192	-0.134095	0.893327	0.997914	0.989632	0.849802	1.15247		-0.277418	0.133578	-2.07682	0.0378179	0.313052	0.757738	0.5832	0.984511		0.0438331	0.0969812	0.451975	0.651287	0.846899
LPC(17:1) [sn1] (a) / LPC(17:1) [sn2] (b)	0.189495	0.101403	1.86873	0.06166	0.954638	1.20864	0.990792	1.47438		-0.0238041	0.0361117	-0.659179	0.510019	0.999479	-0.0947163	0.0471082		-0.112019	0.119724	-0.935643	0.349457	0.61229	0.894027	0.707036	1.13047		0.00147253	0.0774942	0.0190018	0.98484	0.999887	1.00147	0.86035	1.16575		-0.260237	0.123352	-2.10971	0.0348835	0.309491	0.770869	0.605317	0.981698		0.0865692	0.0961057	0.900771	0.36771	0.68345
LPC(17:1) [sn1] (b)	0.0421146	0.0993963	0.423704	0.671782	0.983542	1.04301	0.858388	1.26735		0.00436266	0.0357873	0.121905	0.903012	0.999479	-0.0659126	0.0746379		-0.0278818	0.114291	-0.243954	0.807266	0.919013	0.972503	0.777331	1.21668		0.00837447	0.0749907	0.111674	0.911082	0.997914	1.00841	0.87057	1.16807		-0.222835	0.116805	-1.90775	0.0564232	0.368728	0.800247	0.636502	1.00612		0.0442866	0.0946558	0.46787	0.639877	0.842608
LPC(17:1) [sn2] (a)	0.147439	0.102085	1.44428	0.148661	0.954638	1.15886	0.948718	1.41555		-0.00405996	0.0361907	-0.112182	0.910714	0.999479	-0.0751275	0.0670076		-0.109356	0.118438	-0.923324	0.355839	0.616952	0.896411	0.710711	1.13063		0.0070759	0.0772492	0.0915983	0.927017	0.997914	1.0071	0.8656	1.17173		-0.284428	0.123058	-2.31133	0.0208148	0.302974	0.752444	0.59119	0.957683		0.0509208	0.0961419	0.529642	0.59636	0.818836
LPC(18:0) [sn1]	0.188732	0.104727	1.80212	0.0715265	0.954638	1.20772	0.983605	1.48289		-0.00551085	0.0372491	-0.147946	0.882432	0.999479	-0.0786567	0.067635		-0.0424557	0.12292	-0.345392	0.7298	0.895574	0.958433	0.753237	1.21953		0.0670116	0.0796004	0.84185	0.399872	0.860106	1.06931	0.914841	1.24986		-0.0792699	0.134672	-0.588616	0.556119	0.799488	0.923791	0.709481	1.20284		0.10368	0.0992287	1.04486	0.296088	0.634164
LPC(18:0) [sn2]	0.175773	0.105305	1.66919	0.0950803	0.954638	1.19217	0.969844	1.46546		0.0048716	0.0376307	0.129458	0.897036	0.999479	-0.0690237	0.0787669		-0.017327	0.124754	-0.13889	0.889537	0.954866	0.982822	0.769634	1.25506		0.0880107	0.0801573	1.09797	0.272216	0.787142	1.092	0.933236	1.27777		-0.0864988	0.131985	-0.655367	0.512231	0.771954	0.917137	0.708089	1.1879		0.11086	0.100242	1.10593	0.268756	0.61154
LPC(18:1) [sn1]	0.107871	0.102944	1.04786	0.294704	0.954638	1.1139	0.910378	1.36293		-0.0120352	0.0367062	-0.327878	0.743111	0.999479	-0.0841149	0.0600446		-0.0203559	0.119316	-0.170605	0.864534	0.942556	0.97985	0.775529	1.238		0.0303328	0.0767324	0.395306	0.692617	0.968717	1.0308	0.886865	1.19809		-0.0436827	0.142128	-0.307347	0.758579	0.906563	0.957258	0.724518	1.26476		0.0723083	0.0972981	0.743162	0.457384	0.728894
LPC(18:1) [sn2]	0.18435	0.103535	1.78056	0.0749839	0.954638	1.20244	0.981597	1.47296		-0.0119377	0.0368334	-0.3241	0.745969	0.999479	-0.0842673	0.0603918		-0.0580076	0.119037	-0.487307	0.626041	0.831391	0.943643	0.747279	1.1916		0.0256329	0.0771123	0.33241	0.73958	0.979664	1.02596	0.882049	1.19336		-0.122713	0.135785	-0.903728	0.36614	0.682186	0.884518	0.677838	1.15422		0.0854863	0.0974733	0.877023	0.380474	0.684819
LPC(18:2) [+OH]	0.244969	0.10269	2.38552	0.017055	0.937654	1.27758	1.04467	1.56242		0.0276456	0.037287	0.741426	0.458708	0.999479	-0.0455747	0.100866		-0.0669453	0.11775	-0.568538	0.56967	0.788692	0.935246	0.742501	1.17803		0.0919027	0.0770502	1.19276	0.232962	0.76434	1.09626	0.942598	1.27497		0.0383918	0.126244	0.304108	0.761046	0.90768	1.03914	0.811362	1.33086		0.23769	0.100874	2.35631	0.0184577	0.29634
LPC(18:2) [sn1]	0.176598	0.106033	1.6655	0.0958122	0.954638	1.19315	0.96926	1.46876		0.0284398	0.0383437	0.741706	0.458539	0.999479	-0.0468556	0.103735		-0.0174706	0.120824	-0.144595	0.885031	0.954845	0.982681	0.775473	1.24526		0.0866412	0.0810162	1.06943	0.284876	0.793205	1.09051	0.930391	1.27817		0.117539	0.130819	0.898489	0.368925	0.682459	1.12473	0.870349	1.45345		0.1433	0.100892	1.42033	0.155512	0.481315
LPC(18:2) [sn2]	0.189015	0.105095	1.79852	0.0720948	0.954638	1.20806	0.983176	1.48438		0.0140997	0.0379872	0.37117	0.710634	0.999479	-0.0604955	0.0886949		-0.0637995	0.118626	-0.537822	0.5907	0.798618	0.938193	0.743563	1.18377		0.0533932	0.0801404	0.666246	0.505254	0.896766	1.05484	0.901512	1.23426		0.10382	0.125637	0.826351	0.408605	0.716734	1.1094	0.867254	1.41916		0.153803	0.0999084	1.53944	0.123696	0.44975
LPC(18:3) (a) [sn1] [104_sn1]	0.230662	0.100146	2.30325	0.0212646	0.937654	1.25943	1.03498	1.53257		0.0490081	0.0359837	1.36195	0.173695	0.999479	-0.021653	0.119669		0.000603989	0.11429	0.00528469	0.995783	0.997931	1.0006	0.799794	1.25183		0.0793719	0.0762191	1.04136	0.297706	0.809877	1.08261	0.932377	1.25704		0.0796969	0.118523	0.672418	0.501318	0.767867	1.08296	0.85847	1.36615		0.162725	0.0946686	1.71889	0.0856341	0.398133
LPC(18:3) [sn1] (a)/LPC(18:3) [sn2] (b)	0.255459	0.100264	2.54788	0.0108381	0.845284	1.29105	1.06072	1.57141		0.051713	0.0360132	1.43595	0.151509	0.999479	-0.019006	0.122432		0.0212023	0.114564	0.185068	0.853175	0.939748	1.02143	0.816001	1.27857		0.0798439	0.0764604	1.04425	0.296369	0.809877	1.08312	0.932377	1.25823		0.0956313	0.118658	0.805938	0.420279	0.725305	1.10035	0.872027	1.38846		0.200764	0.0950356	2.11251	0.0346425	0.340864
LPC(18:3) [sn1] (b)	0.284075	0.100706	2.82084	0.00478986	0.817069	1.32853	1.09056	1.61843		0.0465901	0.0360274	1.29318	0.196417	0.999479	-0.0241569	0.117337		0.00766182	0.113973	0.067225	0.946403	0.975042	1.00769	0.80596	1.25992		0.0758742	0.0761176	0.996803	0.31886	0.817563	1.07883	0.929307	1.2524		0.0366961	0.118567	0.309496	0.756944	0.906563	1.03738	0.822266	1.30876		0.192041	0.0949644	2.02224	0.0431517	0.355172
LPC(18:3) [sn2] (a)	0.319224	0.102581	3.11192	0.00185876	0.696107	1.37606	1.12543	1.6825		0.0612398	0.03637	1.6838	0.0927103	0.999479	-0.0101798	0.132659		0.0304911	0.116056	0.262728	0.792761	0.914677	1.03096	0.821212	1.29428		0.0951198	0.0774693	1.22784	0.219507	0.76434	1.09979	0.944859	1.28013		0.134529	0.121124	1.11067	0.26671	0.587546	1.144	0.902245	1.45053		0.227043	0.0964538	2.3539	0.0185776	0.29634
LPC(19:0) (a) [sn1] [104_sn1]	0.0997127	0.103739	0.961192	0.336456	0.954638	1.10485	0.901576	1.35396		-0.0796215	0.0366588	-2.17196	0.0302266	0.999479	-0.151608	-0.00763487		-0.1191	0.12038	-0.98936	0.322487	0.594201	0.887719	0.701145	1.12394		-0.129482	0.0795086	-1.62853	0.103413	0.712938	0.878551	0.751775	1.02671		-0.113482	0.128161	-0.885466	0.375905	0.684838	0.89272	0.694423	1.14764		-0.00844874	0.0986388	-0.0856532	0.931742	0.979225
LPC(19:0) [sn1] (a) / LPC(19:0) [sn2] (b)	0.152065	0.106566	1.42695	0.153593	0.954638	1.16424	0.944782	1.43466		-0.0257206	0.0376848	-0.682521	0.495158	0.999479	-0.099722	0.0482807		0.061137	0.124013	0.492987	0.622022	0.828656	1.06304	0.833664	1.35554		-0.00596832	0.0816382	-0.073107	0.941721	0.997914	0.994049	0.847064	1.16654		-0.072455	0.131523	-0.550893	0.581707	0.823627	0.930108	0.718755	1.20361		0.114157	0.100725	1.13335	0.257066	0.59647
LPC(19:0) [sn1] (b)	0.183546	0.108663	1.68914	0.0911931	0.954638	1.20147	0.971	1.48664		0.00848115	0.0384797	0.220406	0.825626	0.999479	-0.0670812	0.0840435		0.190172	0.127901	1.48686	0.137051	0.362203	1.20946	0.941284	1.55403		0.0678919	0.0823947	0.823984	0.409948	0.863714	1.07025	0.910645	1.25783		-0.00198469	0.139265	-0.0142512	0.98863	0.993074	0.998017	0.759619	1.31124		0.180876	0.10278	1.75983	0.078436	0.38397
LPC(19:0) [sn2] (a)	0.137181	0.103637	1.32367	0.185611	0.954638	1.14704	0.936184	1.40538		-0.0648456	0.036769	-1.7636	0.0782795	0.999479	-0.137049	0.00735746		-0.0346103	0.120643	-0.286883	0.774202	0.906059	0.965982	0.762566	1.22366		-0.0791237	0.079589	-0.994153	0.320149	0.817563	0.923926	0.790477	1.0799		-0.159632	0.124822	-1.27888	0.20094	0.528741	0.852457	0.667458	1.08873		0.0396046	0.0983496	0.402693	0.687174	0.867231
LPC(19:1) (a)	0.238488	0.101859	2.34135	0.0192142	0.937654	1.26933	1.03961	1.5498		-0.0179648	0.0362185	-0.496012	0.620057	0.999479	-0.0890868	0.0531572		0.0372512	0.118846	0.313441	0.753946	0.897783	1.03795	0.822273	1.31021		0.0550159	0.077349	0.711269	0.476918	0.885053	1.05656	0.90793	1.22952		-0.16647	0.130241	-1.27817	0.20119	0.528741	0.846648	0.655906	1.09286		0.182798	0.0968341	1.88774	0.0590608	0.365106
LPC(19:1) (b)	0.146406	0.101812	1.43801	0.150432	0.954638	1.15767	0.948246	1.41334		-0.0298018	0.0361657	-0.824035	0.410228	0.999479	-0.10082	0.0412166		-0.0334318	0.117327	-0.284947	0.775685	0.906378	0.967121	0.768444	1.21716		0.0425084	0.0770638	0.5516	0.581223	0.921589	1.04342	0.897146	1.21355		-0.173992	0.131565	-1.32248	0.186009	0.510333	0.840304	0.649304	1.08749		0.109728	0.096447	1.1377	0.255245	0.59647
LPC(19:1) (c)	0.0098911	0.102837	0.0961822	0.923376	0.983542	1.00994	0.825583	1.23547		0.0142857	0.0365255	0.391115	0.695843	0.999479	-0.0574393	0.0860106		0.0354142	0.118653	0.298469	0.765345	0.901326	1.03605	0.821075	1.30731		0.0125135	0.077547	0.161366	0.871805	0.997914	1.01259	0.869812	1.17881		-0.108378	0.121303	-0.893449	0.371617	0.683884	0.897288	0.707422	1.13811		0.0486547	0.0972333	0.500391	0.6168	0.830905
LPC(20:0) [sn1]	0.112779	0.106844	1.05555	0.291175	0.954638	1.11938	0.90789	1.38015		-0.0180875	0.0387298	-0.467018	0.640646	0.999479	-0.094141	0.0579659		-0.0798329	0.123304	-0.647448	0.517342	0.759783	0.923271	0.725058	1.17567		-0.0188308	0.081808	-0.230183	0.817949	0.991333	0.981345	0.83596	1.15202		0.0610711	0.128121	0.476666	0.6336	0.856618	1.06297	0.826924	1.36641		0.0278376	0.101914	0.273148	0.78474	0.912686
LPC(20:0) [sn2]	0.0875714	0.106467	0.82252	0.410781	0.954638	1.09152	0.885945	1.3448		-0.0118816	0.0387926	-0.306284	0.759488	0.999479	-0.0880584	0.0642953		-0.0801048	0.122446	-0.654208	0.512978	0.756339	0.92302	0.726081	1.17337		-0.00613916	0.0824127	-0.0744929	0.940618	0.997914	0.99388	0.845634	1.16811		0.045858	0.125343	0.365859	0.71447	0.885854	1.04693	0.818886	1.33847		0.00140193	0.102137	0.013726	0.989049	0.997681
LPC(20:1) [sn1]	0.179172	0.106148	1.68795	0.0914212	0.954638	1.19623	0.971539	1.47288		0.00942066	0.0379769	0.248063	0.804166	0.999479	-0.0651545	0.0839958		0.0390482	0.124138	0.314554	0.7531	0.897783	1.03982	0.815252	1.32625		0.0536287	0.0824377	0.650536	0.515346	0.901855	1.05509	0.897673	1.24012		0.0259807	0.135424	0.191846	0.847863	0.945014	1.02632	0.787064	1.33831		0.130038	0.100683	1.29155	0.196512	0.540899
LPC(20:1) [sn2]	0.143047	0.103645	1.38017	0.167535	0.954638	1.15378	0.941677	1.41367		-0.00530056	0.0372162	-0.142426	0.886789	0.999479	-0.0783819	0.0677808		-0.0365999	0.120539	-0.303635	0.761406	0.900937	0.964062	0.761205	1.22098		0.0277626	0.0795634	0.348937	0.727137	0.975233	1.02815	0.879693	1.20166		0.0193975	0.130695	0.148418	0.882013	0.958353	1.01959	0.789181	1.31726		0.0975056	0.0982973	0.991946	0.321224	0.664605
LPC(20:2) [sn1]	0.207568	0.104191	1.99219	0.0463498	0.954638	1.23068	1.00336	1.5095		-0.00263506	0.0374526	-0.0703572	0.943931	0.999479	-0.0761806	0.0709105		-0.0547971	0.120996	-0.452882	0.650634	0.84136	0.946677	0.746809	1.20004		0.0578313	0.0805125	0.71829	0.472579	0.882697	1.05954	0.904862	1.24065		0.0219037	0.134308	0.163085	0.870451	0.95317	1.02215	0.785578	1.32995		0.112861	0.098865	1.14157	0.253635	0.59647
LPC(20:2) [sn2]	0.190349	0.10438	1.82361	0.0682108	0.954638	1.20967	0.985868	1.48428		0.000676048	0.0377116	0.0179268	0.985703	0.999479	-0.073378	0.0747301		-0.081745	0.120425	-0.678807	0.49726	0.740453	0.921507	0.727768	1.16682		0.0296416	0.08097	0.366081	0.714304	0.968717	1.03009	0.878922	1.20725		-0.0488636	0.128534	-0.380159	0.703827	0.8843	0.952311	0.740236	1.22515		0.0891381	0.0996804	0.894239	0.371194	0.68345
LPC(20:3) [sn1]	0.0968944	0.100825	0.961015	0.336545	0.954638	1.10174	0.904187	1.34247		0.0130558	0.0366595	0.356138	0.721855	0.999479	-0.0589322	0.0850439		-0.141604	0.115403	-1.22703	0.21981	0.469053	0.867965	0.692262	1.08826		0.036944	0.0768295	0.480857	0.630618	0.93465	1.03763	0.892578	1.20627		-0.161385	0.122964	-1.31245	0.189368	0.513211	0.850965	0.668719	1.08288		-0.0438325	0.0953962	-0.459479	0.64589	0.845755
LPC(20:3) [sn2]	0.0684902	0.0997786	0.686422	0.492447	0.961131	1.07089	0.88067	1.3022		0.0264946	0.0364735	0.726408	0.467855	0.999479	-0.0451282	0.0981175		-0.151944	0.115553	-1.31493	0.188535	0.438269	0.859036	0.68494	1.07738		0.0445466	0.0756311	0.588998	0.555862	0.921589	1.04555	0.901504	1.21262		-0.205176	0.119448	-1.71771	0.0858494	0.379515	0.814504	0.644494	1.02936		-0.105315	0.0945768	-1.11354	0.265478	0.608082
LPC(20:4) [+OH]	-0.0925609	0.100197	-0.923785	0.355598	0.954638	0.911594	0.749054	1.1094		-0.0398861	0.0356847	-1.11773	0.264102	0.999479	-0.10996	0.0301879		0.165142	0.108175	1.52662	0.126855	0.340553	1.17956	0.954205	1.45814		0.0917973	0.0736293	1.24675	0.212489	0.76434	1.09614	0.948839	1.26631		0.158438	0.109588	1.44577	0.148241	0.47402	1.17168	0.945209	1.45241		0.0648458	0.0925061	0.700989	0.48331	0.744411
LPC(20:4) [sn1]	-0.0395349	0.104798	-0.37725	0.705988	0.983542	0.961236	0.782756	1.18041		-0.00013859	0.0376075	-0.00368519	0.997061	0.999479	-0.0739882	0.073711		0.0358702	0.119719	0.299619	0.764468	0.901326	1.03652	0.819734	1.31064		0.0409336	0.0782582	0.523058	0.600934	0.921589	1.04178	0.89364	1.21448		-0.0297696	0.127702	-0.233117	0.81567	0.934155	0.970669	0.755737	1.24673		0.0531488	0.0991063	0.536281	0.591765	0.818836
LPC(20:4) [sn2]	-0.0402471	0.102771	-0.391619	0.69534	0.983542	0.960552	0.785312	1.1749		0.0089401	0.0371985	0.240335	0.810148	0.999479	-0.0641064	0.0819866		0.0300194	0.117687	0.255078	0.798663	0.914677	1.03047	0.818204	1.29782		0.0468773	0.0772988	0.606442	0.544221	0.916456	1.04799	0.900659	1.21943		-0.101839	0.124643	-0.817042	0.413904	0.717766	0.903175	0.707417	1.1531		0.0357456	0.097632	0.366126	0.714271	0.879916
LPC(20:5) [sn1]	0.0877504	0.0996072	0.880964	0.378337	0.954638	1.09172	0.898098	1.32707		0.0251813	0.0360086	0.699312	0.484612	0.999479	-0.0455287	0.0958912		0.0751282	0.112899	0.665446	0.505765	0.748652	1.07802	0.864028	1.34502		0.0603513	0.0737532	0.818287	0.413193	0.863714	1.06221	0.919243	1.22741		-0.0494339	0.118717	-0.416401	0.677117	0.87141	0.951768	0.754187	1.20111		0.178056	0.0957102	1.86036	0.0628341	0.370787
LPC(20:5) [sn2]	0.100969	0.0995324	1.01444	0.310374	0.954638	1.10624	0.910182	1.34454		0.0308844	0.0360033	0.857821	0.391314	0.999479	-0.0398151	0.101584		0.0716809	0.11249	0.637222	0.52398	0.763543	1.07431	0.861746	1.33931		0.0648377	0.0735379	0.881691	0.377944	0.846142	1.06699	0.923766	1.23241		-0.070635	0.119023	-0.593457	0.552876	0.796426	0.931802	0.737923	1.17662		0.182523	0.095795	1.90535	0.0567341	0.365106
LPC(22:0) [sn1]	0.0940777	0.10377	0.906599	0.364619	0.954638	1.09865	0.896455	1.34644		-0.0118462	0.0379897	-0.311826	0.755275	0.999479	-0.0864464	0.062754		-0.0755425	0.122495	-0.616696	0.537435	0.770164	0.92724	0.72933	1.17886		-0.0140416	0.0792865	-0.177099	0.85943	0.997914	0.986057	0.844135	1.15184		0.0556763	0.126746	0.439274	0.660463	0.861824	1.05726	0.824695	1.3554		-0.00951985	0.0997286	-0.0954575	0.923951	0.97884
LPC(22:0) [sn2]	0.130992	0.10337	1.26721	0.205079	0.954638	1.13996	0.930894	1.39598		-0.000752369	0.0377808	-0.0199141	0.984118	0.999479	-0.0749423	0.0734375		-0.0495964	0.120441	-0.411789	0.680494	0.862589	0.951613	0.75152	1.20498		0.00584192	0.0787271	0.0742046	0.940848	0.997914	1.00586	0.862032	1.17368		0.0420468	0.124413	0.337963	0.735391	0.894169	1.04294	0.81726	1.33095		-0.00554271	0.0988557	-0.0560687	0.955287	0.983626
LPC(22:1) [sn1]	0.260731	0.102392	2.54641	0.0108837	0.845284	1.29788	1.06189	1.58632		-0.0131271	0.0373838	-0.351145	0.725596	0.999479	-0.0865376	0.0602833		-0.0336959	0.119296	-0.282456	0.777594	0.907193	0.966865	0.765281	1.22155		-0.0228222	0.0792035	-0.288146	0.773235	0.98177	0.977436	0.836891	1.14158		0.0649744	0.121512	0.534716	0.592846	0.830046	1.06713	0.840982	1.3541		0.204188	0.0996026	2.05003	0.0403619	0.345973
LPC(22:1) [sn2]	0.221869	0.102479	2.16502	0.0303865	0.954638	1.24841	1.02124	1.52611		-0.00995733	0.0376369	-0.264563	0.791432	0.999479	-0.0838647	0.0639501		-0.0406618	0.12118	-0.335548	0.737212	0.897783	0.960154	0.757167	1.21756		-0.0378344	0.0800172	-0.472829	0.636336	0.939527	0.962872	0.823108	1.12637		0.011854	0.12316	0.0962485	0.923323	0.978174	1.01192	0.794902	1.2882		0.175318	0.0996294	1.7597	0.0784591	0.38397
LPC(22:4) [sn1]	0.0374083	0.0992123	0.377053	0.706134	0.983542	1.03812	0.854666	1.26094		0.0182971	0.0361384	0.506305	0.612818	0.999479	-0.0526678	0.0892619		-0.0947269	0.113474	-0.834787	0.403838	0.667754	0.909621	0.728234	1.13619		0.059165	0.0743424	0.795844	0.426122	0.863714	1.06095	0.917093	1.22737		-0.00834557	0.124252	-0.0671667	0.946449	0.985751	0.991689	0.777342	1.26514		-0.0509274	0.0945872	-0.538418	0.590288	0.818836
LPC(22:4) [sn2]	0.0177314	0.0986333	0.179771	0.857332	0.983542	1.01789	0.838965	1.23497		0.0153456	0.0362053	0.423851	0.671818	0.999479	-0.0557505	0.0864418		-0.158653	0.112924	-1.40496	0.160034	0.403586	0.853292	0.683875	1.06468		0.0280782	0.0742593	0.378109	0.705349	0.968717	1.02848	0.889167	1.18961		-0.0431207	0.121916	-0.353693	0.723569	0.889955	0.957796	0.75422	1.21632		-0.0965883	0.0946767	-1.02019	0.307638	0.643633
LPC(22:5) (n3) [sn1] [104_sn1]	0.138316	0.0998624	1.38507	0.166032	0.954638	1.14834	0.944206	1.3966		0.0575457	0.0360011	1.59844	0.110441	0.999479	-0.0131496	0.128241		0.0934673	0.114203	0.818428	0.413113	0.677071	1.09797	0.877773	1.37342		0.108711	0.0750277	1.44894	0.147353	0.717278	1.11484	0.962383	1.29145		0.0028899	0.122086	0.0236711	0.981115	0.993074	1.00289	0.789469	1.27402		0.171325	0.0953414	1.79697	0.0723408	0.377546
LPC(22:5) [sn1] (n3)/LPC(22:5) [sn2] (n6)	0.0965057	0.0991311	0.973516	0.330297	0.954638	1.10132	0.906841	1.3375		0.0477905	0.0360042	1.32736	0.184865	0.999479	-0.0229107	0.118492		0.0726556	0.113342	0.641032	0.521502	0.763543	1.07536	0.861147	1.34286		0.115652	0.0757657	1.52644	0.126901	0.712938	1.1226	0.967684	1.30233		-0.000129962	0.122819	-0.00105816	0.999156	0.999156	0.99987	0.785959	1.272		0.132302	0.0950359	1.39213	0.163883	0.492381
LPC(22:5) [sn1] (n6)	-0.0526446	0.0995265	-0.52895	0.59684	0.975858	0.948717	0.780584	1.15307		-0.00431845	0.0365198	-0.11825	0.905907	0.999479	-0.0760321	0.0673952		-0.126623	0.114559	-1.10531	0.269025	0.526758	0.881066	0.703875	1.10286		0.0480188	0.0757637	0.633797	0.526213	0.908142	1.04919	0.904405	1.21715		-0.00189992	0.123144	-0.0154284	0.98769	0.993074	0.998102	0.784069	1.27056		-0.1336	0.0958089	-1.39444	0.163183	0.492381
LPC(22:5) [sn2] (n3)	0.130725	0.0993636	1.31562	0.188302	0.954638	1.13965	0.937982	1.38469		0.0542463	0.0359873	1.50738	0.13221	0.999479	-0.0164217	0.124914		0.0873795	0.114856	0.760775	0.446791	0.702643	1.09131	0.871331	1.36683		0.0876385	0.0750092	1.16837	0.242658	0.76434	1.09159	0.942349	1.26447		-0.0484568	0.121069	-0.400241	0.688979	0.877904	0.952698	0.751452	1.20784		0.113269	0.0949304	1.19318	0.2328	0.589081
LPC(22:6) [+OH]	-0.0308014	0.0973375	-0.316439	0.751669	0.983542	0.969668	0.801252	1.17348		-0.048661	0.0357349	-1.36172	0.173767	0.999479	-0.118833	0.0215114		0.195612	0.1051	1.86119	0.0627171	0.225842	1.21605	0.989673	1.49422		0.117363	0.0735204	1.59633	0.110415	0.712938	1.12453	0.973617	1.29883		0.0867476	0.109417	0.792814	0.427886	0.729279	1.09062	0.880112	1.35148		0.149367	0.0927795	1.60991	0.107417	0.420713
LPC(22:6) [sn1]	0.0794465	0.0991967	0.800898	0.42319	0.954638	1.08269	0.891388	1.31504		0.00777357	0.0359432	0.216274	0.828843	0.999479	-0.0628079	0.078355		0.164441	0.113345	1.45081	0.146834	0.3832	1.17873	0.943923	1.47196		0.0908706	0.0754379	1.20458	0.228367	0.76434	1.09513	0.944606	1.26963		-0.155913	0.122954	-1.26806	0.204775	0.528885	0.855634	0.672403	1.08879		0.179438	0.0952399	1.88406	0.0595563	0.365106
LPC(22:6) [sn2]	0.0765622	0.0991557	0.772141	0.440031	0.954638	1.07957	0.888892	1.31115		0.00962638	0.0359966	0.267425	0.789229	0.999479	-0.06106	0.0803127		0.144666	0.113071	1.27942	0.200748	0.450114	1.15565	0.925937	1.44236		0.0822844	0.0754589	1.09045	0.275514	0.787142	1.08576	0.936491	1.25883		-0.163572	0.120631	-1.35596	0.175111	0.498701	0.849106	0.670317	1.07558		0.17854	0.0951908	1.8756	0.0607101	0.366709
LPC(24:0) [sn1]	0.11808	0.104784	1.12689	0.259789	0.954638	1.12533	0.916409	1.38189		-0.0133672	0.0383981	-0.348122	0.727863	0.999479	-0.0887695	0.062035		0.0130639	0.121445	0.107571	0.914336	0.96456	1.01315	0.798546	1.28543		-0.0405014	0.080488	-0.503198	0.614825	0.926831	0.960308	0.820158	1.12441		0.0128186	0.125673	0.102	0.918757	0.97608	1.0129	0.791761	1.29581		0.0294937	0.100395	0.293776	0.768929	0.905547
LPC(24:0) [sn2]	0.107484	0.104396	1.02958	0.303206	0.954638	1.11347	0.90744	1.36629		-0.0108067	0.038175	-0.283082	0.777206	0.999479	-0.0857708	0.0641575		-0.0572525	0.120975	-0.473261	0.636027	0.838705	0.944356	0.74501	1.19704		-0.0408461	0.0800537	-0.510234	0.609887	0.926831	0.959977	0.820574	1.12306		0.0136321	0.123818	0.110098	0.912331	0.974007	1.01373	0.795292	1.29215		0.0377475	0.0997046	0.378593	0.70499	0.874235
LPC(26:0) [sn1]	0.0830965	0.109473	0.759061	0.447816	0.954638	1.08665	0.876809	1.3467		0.00626021	0.039709	0.157652	0.874781	0.999479	-0.0717161	0.0842365		0.0785701	0.125412	0.626493	0.530991	0.767785	1.08174	0.846002	1.38316		-0.0422154	0.0819786	-0.514957	0.606583	0.925317	0.958663	0.816365	1.12576		0.0992066	0.128202	0.773832	0.43903	0.732368	1.10429	0.858933	1.41974		0.110535	0.104355	1.05922	0.289501	0.628824
LPC(26:0) [sn2]	0.183162	0.110621	1.65576	0.0977702	0.954638	1.20101	0.966909	1.49179		0.0138687	0.0398353	0.348152	0.727841	0.999479	-0.0643556	0.092093		0.0447203	0.125913	0.355168	0.722464	0.888547	1.04574	0.817042	1.33844		-0.0767355	0.0838719	-0.914913	0.360237	0.845989	0.926135	0.785744	1.09161		0.0234102	0.126049	0.185723	0.852662	0.946139	1.02369	0.799602	1.31057		0.119107	0.104859	1.13588	0.256005	0.59647
LPC(O-16:0)	0.176696	0.104595	1.68933	0.0911566	0.954638	1.19327	0.97209	1.46477		0.0215369	0.0373334	0.57688	0.564225	0.999479	-0.0517745	0.0948483		0.0630373	0.122774	0.513443	0.607642	0.812721	1.06507	0.837282	1.35482		0.166338	0.0792816	2.09807	0.0358989	0.685402	1.18097	1.01101	1.37951		-0.0862818	0.140973	-0.612044	0.540509	0.784683	0.917336	0.695876	1.20927		0.187702	0.099783	1.88111	0.0599573	0.365106
LPC(O-18:0)	0.0729755	0.101977	0.71561	0.474232	0.961131	1.0757	0.880826	1.3137		0.0136763	0.0368646	0.370988	0.71077	0.999479	-0.0587145	0.0860671		-0.014102	0.118573	-0.11893	0.90533	0.9632	0.985997	0.781531	1.24396		0.118863	0.0776353	1.53104	0.12576	0.712938	1.12622	0.967246	1.31131		0.0299344	0.143693	0.208322	0.834977	0.937687	1.03039	0.77748	1.36556		0.100902	0.0971903	1.03819	0.29918	0.636608
LPC(O-18:1)	0.107118	0.105469	1.01563	0.309804	0.954638	1.11307	0.905202	1.36866		-0.0397114	0.0373548	-1.06309	0.288145	0.999479	-0.113065	0.0336421		-0.0133693	0.123882	-0.107919	0.91406	0.96456	0.98672	0.774007	1.25789		0.0425987	0.0814765	0.522835	0.601089	0.921589	1.04352	0.889501	1.22421		0.0348732	0.147615	0.236244	0.813243	0.932801	1.03549	0.775345	1.38291		0.149892	0.100372	1.49336	0.135343	0.458007
LPC(O-20:0)	0.0758637	0.104345	0.727045	0.467198	0.958717	1.07882	0.879282	1.32363		0.039074	0.0374514	1.04332	0.297194	0.999479	-0.0344692	0.112617		0.0388508	0.11864	0.327467	0.743315	0.897783	1.03962	0.823921	1.31178		0.100775	0.0778196	1.29498	0.195327	0.75302	1.10603	0.949565	1.28827		0.106428	0.132308	0.804393	0.42117	0.725305	1.1123	0.858223	1.44159		0.0943711	0.0984988	0.958093	0.338016	0.673334
LPC(O-20:1)	0.0972373	0.103184	0.942372	0.346002	0.954638	1.10212	0.900326	1.34915		0.0117074	0.0369312	0.317007	0.751342	0.999479	-0.0608142	0.0842291		0.0535522	0.118353	0.452478	0.650925	0.84136	1.05501	0.836595	1.33045		0.139724	0.0772311	1.80917	0.0704246	0.685402	1.14996	0.988419	1.33789		0.0685413	0.145844	0.469964	0.638381	0.857361	1.07094	0.804683	1.42531		0.128765	0.097314	1.32319	0.185772	0.52906
LPC(O-22:0)	0.0724281	0.104804	0.691082	0.489514	0.961131	1.07512	0.875479	1.32028		0.0320924	0.0375993	0.853537	0.393682	0.999479	-0.0417412	0.105926		-0.00213191	0.11948	-0.0178433	0.985764	0.992094	0.99787	0.789538	1.26117		0.0846922	0.0784221	1.07995	0.280163	0.787142	1.08838	0.933313	1.26922		0.141849	0.131641	1.07754	0.281238	0.599865	1.1524	0.89033	1.49162		0.0956889	0.0991291	0.965296	0.334397	0.669688
LPC(O-22:1)	0.131286	0.106594	1.23165	0.21808	0.954638	1.14029	0.925303	1.40524		0.028735	0.0377457	0.761278	0.446773	0.999479	-0.0453861	0.102856		0.10182	0.120602	0.844266	0.398521	0.667754	1.10718	0.874105	1.40241		0.0934899	0.0793333	1.17845	0.238619	0.76434	1.098	0.93988	1.28272		0.0894493	0.135292	0.661157	0.508512	0.771003	1.09357	0.838854	1.42563		0.169062	0.0999585	1.69132	0.0907761	0.408048
LPC(O-24:0)	0.0341715	0.103477	0.330233	0.741224	0.983542	1.03476	0.844813	1.26742		0.0397213	0.0369751	1.07427	0.283108	0.999479	-0.0328865	0.112329		-0.00878025	0.116819	-0.0751613	0.940086	0.971206	0.991258	0.788407	1.2463		0.0948175	0.0770627	1.23039	0.21855	0.76434	1.09946	0.945326	1.27872		0.181764	0.123201	1.47534	0.140121	0.464382	1.19933	0.942042	1.52689		0.0968152	0.0977777	0.990156	0.322098	0.664605
LPC(O-24:1)	0.145119	0.105454	1.37614	0.168779	0.954638	1.15618	0.94029	1.42163		0.0245386	0.0371707	0.660162	0.509389	0.999479	-0.0484532	0.0975305		-0.00492773	0.117845	-0.0418153	0.966646	0.982385	0.995084	0.78986	1.25363		0.0533995	0.0780227	0.68441	0.493716	0.891069	1.05485	0.905267	1.22915		0.11373	0.128775	0.883163	0.377148	0.684838	1.12045	0.870519	1.44214		0.164462	0.0985479	1.66885	0.0951469	0.408048
LPC(O-24:2)	0.161605	0.106315	1.52006	0.128496	0.954638	1.1754	0.954308	1.4477		0.00889619	0.0375346	0.237013	0.812723	0.999479	-0.0648104	0.0826028		0.130662	0.119808	1.0906	0.275449	0.534485	1.13958	0.901084	1.44121		0.0618548	0.0800348	0.772849	0.439612	0.867844	1.06381	0.909361	1.24449		0.191819	0.124499	1.54073	0.123383	0.434448	1.21145	0.949144	1.54625		0.197677	0.101094	1.95537	0.0505396	0.365106
LPC(P-16:0)	0.17215	0.102556	1.67859	0.0932314	0.954638	1.18786	0.971556	1.45231		-0.0179237	0.0366696	-0.488789	0.62516	0.999479	-0.0899315	0.0540842		-0.0133653	0.119944	-0.111429	0.911276	0.96456	0.986724	0.780007	1.24822		0.0545926	0.0775854	0.703645	0.481654	0.885053	1.05611	0.907125	1.22956		-0.0777559	0.136048	-0.571534	0.567638	0.811376	0.92519	0.708642	1.20791		0.139338	0.0974381	1.43002	0.152711	0.476586
LPC(P-17:0) (a)	0.0916171	0.100776	0.909115	0.36329	0.954638	1.09595	0.899514	1.33527		-0.0235368	0.0360896	-0.652178	0.514521	0.999479	-0.0944057	0.0473321		-0.0302932	0.116804	-0.25935	0.795365	0.914677	0.970161	0.771649	1.21974		0.0154323	0.0754356	0.204576	0.837904	0.997914	1.01555	0.875972	1.17737		-0.23705	0.129029	-1.83719	0.0661822	0.368728	0.788952	0.612662	1.01597		0.0762003	0.095303	0.799559	0.423967	0.709645
LPC(P-17:0) (b)	0.129985	0.101277	1.28346	0.19933	0.954638	1.13881	0.93378	1.38886		-0.0289393	0.0360275	-0.803256	0.422127	0.999479	-0.0996864	0.0418077		-0.0372034	0.118409	-0.314193	0.753374	0.897783	0.96348	0.763929	1.21516		0.0386352	0.0760845	0.507793	0.611598	0.926831	1.03939	0.895395	1.20655		-0.206214	0.132896	-1.55169	0.120736	0.434448	0.813659	0.627077	1.05576		0.103828	0.0956895	1.08505	0.277901	0.617649
LPC(P-18:0)	0.143684	0.102729	1.39868	0.16191	0.954638	1.15452	0.94397	1.41203		-0.00409882	0.0365285	-0.112209	0.910693	0.999479	-0.0758297	0.0676321		-0.0720242	0.119218	-0.604137	0.545753	0.777058	0.930508	0.736617	1.17544		0.0509881	0.0774861	0.658029	0.510519	0.900198	1.05231	0.904037	1.2249		-0.0240359	0.137511	-0.174793	0.861242	0.951514	0.976251	0.745611	1.27823		0.123346	0.0974181	1.26615	0.205459	0.549602
LPC(P-18:1)	0.158708	0.105397	1.50581	0.132117	0.954638	1.172	0.953261	1.44092		-0.0194542	0.0374697	-0.519199	0.603802	0.999479	-0.0930333	0.0541248		-0.0165164	0.123115	-0.134154	0.893281	0.954866	0.983619	0.772737	1.25205		0.0466886	0.0804669	0.580222	0.561765	0.921589	1.0478	0.894915	1.22679		0.11347	0.147768	0.767891	0.442552	0.73509	1.12016	0.838492	1.49644		0.152594	0.10024	1.52228	0.12794	0.454031
LPC(P-20:0)	0.170624	0.104872	1.62698	0.103742	0.954638	1.18605	0.965682	1.45669		0.0218548	0.0370405	0.590025	0.555383	0.999479	-0.0508815	0.0945912		0.0322284	0.119965	0.268647	0.788201	0.914677	1.03275	0.81636	1.30651		0.0403001	0.0774671	0.520223	0.602908	0.921589	1.04112	0.89446	1.21183		0.171669	0.131336	1.30709	0.191181	0.514584	1.18728	0.917828	1.53585		0.113325	0.0981107	1.15507	0.248062	0.59647
LPE(16:0) [sn1]	0.160385	0.100605	1.5942	0.110891	0.954638	1.17396	0.963871	1.42985		0.02098	0.0360102	0.582613	0.56036	0.999479	-0.049733	0.091693		-0.134837	0.113859	-1.18425	0.236315	0.488826	0.873858	0.699075	1.09234		0.0052841	0.0752755	0.0701968	0.944037	0.997914	1.0053	0.867399	1.16512		-0.165391	0.12298	-1.34487	0.178668	0.502027	0.847562	0.666026	1.07858		-0.0284566	0.095353	-0.298434	0.765372	0.903634
LPE(16:0) [sn2]	0.198789	0.10139	1.96064	0.0499208	0.954638	1.21992	1.00007	1.48811		0.00548886	0.036031	0.152337	0.878969	0.999479	-0.0652651	0.0762428		-0.152773	0.114903	-1.32959	0.183654	0.436689	0.858324	0.685245	1.07512		-0.0184333	0.0754304	-0.244376	0.80694	0.986343	0.981736	0.846812	1.13816		-0.200538	0.125267	-1.60088	0.109403	0.407674	0.81829	0.640147	1.04601		-0.0191465	0.0954824	-0.200524	0.841071	0.942198
LPE(18:0) [sn1]	0.120143	0.104724	1.14723	0.251286	0.954638	1.12766	0.918409	1.38458		-0.00534676	0.0370128	-0.144457	0.885185	0.999479	-0.0780286	0.0673351		-0.253381	0.123563	-2.05063	0.0403029	0.170547	0.776172	0.60923	0.98886		-0.0423449	0.078111	-0.542112	0.587741	0.921589	0.958539	0.822471	1.11712		-0.155241	0.129857	-1.19548	0.231898	0.560253	0.856209	0.663813	1.10437		-0.100735	0.10037	-1.00364	0.315554	0.654708
LPE(18:0) [sn2]	0.14166	0.104383	1.35712	0.174742	0.954638	1.15219	0.939013	1.41375		0.00255151	0.0368805	0.0691832	0.944865	0.999479	-0.0698705	0.0749735		-0.256739	0.123216	-2.08366	0.0371913	0.164315	0.77357	0.6076	0.984875		-0.038579	0.0780785	-0.494105	0.621232	0.929108	0.962156	0.825626	1.12126		-0.145302	0.128496	-1.13079	0.258144	0.58238	0.864761	0.672234	1.11243		-0.0764214	0.0994233	-0.768647	0.442103	0.718297
LPE(18:1) [sn1]	0.0767441	0.099317	0.772718	0.439689	0.954638	1.07977	0.888773	1.3118		0.0190777	0.0358183	0.532625	0.594479	0.999479	-0.0512585	0.0894139		-0.219014	0.116678	-1.87707	0.0605082	0.22216	0.803311	0.639097	1.00972		-0.0179972	0.0750594	-0.239772	0.810507	0.988713	0.982164	0.847797	1.13783		-0.0859419	0.122956	-0.698964	0.484574	0.764097	0.917648	0.721133	1.16771		-0.0600303	0.0938438	-0.639683	0.522378	0.762693
LPE(18:1) [sn2]	0.115239	0.0993235	1.16024	0.245953	0.954638	1.12214	0.923641	1.3633		0.034563	0.0357709	0.966232	0.334295	0.999479	-0.0356802	0.104806		-0.201884	0.116084	-1.73912	0.0820142	0.257024	0.81719	0.650897	1.02597		0.00594813	0.07485	0.0794673	0.936661	0.997914	1.00597	0.8687	1.16492		-0.0825765	0.120893	-0.683055	0.494572	0.765219	0.920741	0.726496	1.16692		-0.0290199	0.0934809	-0.310436	0.756229	0.899172
LPE(18:2) [sn1]	0.182266	0.101667	1.79277	0.0730098	0.954638	1.19993	0.983145	1.46452		0.0639498	0.0362019	1.76648	0.0777951	0.999479	-0.00713974	0.135039		-0.134685	0.1158	-1.16308	0.244797	0.500568	0.873991	0.696526	1.09667		0.061741	0.0778878	0.792691	0.427958	0.863714	1.06369	0.913092	1.23912		0.0814749	0.123006	0.662366	0.507737	0.771003	1.08489	0.852474	1.38066		0.0215835	0.0952667	0.226558	0.820767	0.937126
LPE(18:2) [sn2]	0.153123	0.101106	1.51448	0.129904	0.954638	1.16547	0.955958	1.42089		0.0525664	0.0362903	1.4485	0.14797	0.999479	-0.0186967	0.123829		-0.0908429	0.115774	-0.784659	0.432654	0.692431	0.913161	0.727781	1.14576		0.0436686	0.0777066	0.561969	0.574137	0.921589	1.04464	0.897057	1.21649		0.0815431	0.12283	0.663868	0.506775	0.771003	1.08496	0.852826	1.38028		-0.0111799	0.095233	-0.117395	0.906547	0.9697
LPE(20:4) [sn1]	0.0632691	0.100879	0.62718	0.530541	0.971823	1.06531	0.874197	1.29821		0.0148544	0.03619	0.410457	0.681609	0.999479	-0.0562118	0.0859207		-0.147207	0.113705	-1.29464	0.195445	0.44495	0.863115	0.690689	1.07859		-0.0291651	0.0754008	-0.386801	0.698904	0.968717	0.971256	0.837821	1.12594		0.00918065	0.119388	0.0768977	0.938705	0.985511	1.00922	0.798664	1.27529		-0.0269965	0.0946797	-0.285135	0.775541	0.911899
LPE(20:4) [sn2]	-0.038833	0.100438	-0.386636	0.699025	0.983542	0.961911	0.790027	1.17119		0.0189172	0.0362494	0.521861	0.601949	0.999479	-0.0522657	0.0901		-0.130614	0.113926	-1.14648	0.251596	0.51208	0.877557	0.701942	1.09711		-0.0279137	0.075518	-0.36963	0.711658	0.968717	0.972472	0.838677	1.12761		0.00374099	0.119512	0.0313021	0.975029	0.993074	1.00375	0.794137	1.26869		-0.103426	0.0946141	-1.09313	0.274336	0.61154
LPE(22:6) [sn1]	0.134175	0.0993019	1.35118	0.176636	0.954638	1.14359	0.941338	1.3893		-0.0019291	0.0361171	-0.0534122	0.95742	0.999479	-0.0728521	0.0689939		-0.0259559	0.113045	-0.229607	0.818397	0.925951	0.974378	0.780734	1.21605		0.0066315	0.0750907	0.0883132	0.929628	0.997914	1.00665	0.868883	1.16627		-0.0845348	0.121751	-0.694327	0.487477	0.765219	0.91894	0.723857	1.1666		0.0931756	0.0951323	0.979431	0.327367	0.666298
LPE(22:6) [sn2]	0.0627487	0.0979489	0.640627	0.521765	0.971823	1.06476	0.878774	1.29011		-0.0316925	0.0360007	-0.880331	0.379012	0.999479	-0.102387	0.0390018		-0.014683	0.111668	-0.131488	0.895389	0.955337	0.985424	0.791719	1.22652		-0.0386579	0.074062	-0.521967	0.601694	0.921589	0.96208	0.832086	1.11238		-0.118075	0.126666	-0.932171	0.351248	0.664356	0.88863	0.69327	1.13904		0.0577298	0.0943336	0.611975	0.540554	0.778606
LPE(P-16:0)	0.186226	0.102569	1.81562	0.069428	0.954638	1.20469	0.985304	1.47294		0.0107892	0.0363186	0.297072	0.766508	0.999479	-0.0605294	0.0821079		0.0901558	0.118793	0.758931	0.447894	0.702643	1.09434	0.867036	1.38125		0.13048	0.0786051	1.65994	0.0969269	0.712938	1.13937	0.97669	1.32916		-0.134085	0.123745	-1.08356	0.278559	0.599865	0.874516	0.686177	1.11455		0.158147	0.0964446	1.63977	0.101053	0.415871
LPE(P-18:0)	0.0399762	0.101164	0.395162	0.692724	0.983542	1.04079	0.853592	1.26903		-0.00828535	0.0360306	-0.229953	0.818202	0.999479	-0.0790384	0.0624677		-0.130958	0.118563	-1.10454	0.269357	0.526758	0.877255	0.695352	1.10674		0.0329382	0.0782198	0.421097	0.673684	0.957725	1.03349	0.88659	1.20472		-0.0337191	0.126979	-0.265549	0.790587	0.918061	0.966843	0.753826	1.24005		0.0108625	0.0959704	0.113186	0.909883	0.970543
LPE(P-18:1)	-0.0276112	0.102162	-0.270269	0.786954	0.983542	0.972767	0.796248	1.18842		-0.0131802	0.0363271	-0.36282	0.71686	0.999479	-0.0845155	0.0581551		-0.106042	0.118377	-0.8958	0.37036	0.630887	0.899386	0.713154	1.13425		0.0500966	0.0799992	0.626214	0.531174	0.909803	1.05137	0.898794	1.22985		-0.0712997	0.137528	-0.518436	0.604154	0.837462	0.931183	0.711165	1.21927		0.0197106	0.0967297	0.20377	0.838533	0.942198
LPE(P-20:0)	0.0766673	0.104682	0.73238	0.463936	0.954638	1.07968	0.879408	1.32557		0.0111063	0.036928	0.300756	0.763699	0.999479	-0.061409	0.0836216		-0.0123409	0.120897	-0.102078	0.918695	0.965457	0.987735	0.77935	1.25184		0.0911248	0.0797428	1.14273	0.253149	0.76434	1.09541	0.936907	1.28072		0.120536	0.121252	0.9941	0.320174	0.632052	1.1281	0.889485	1.43073		0.0698159	0.0982908	0.7103	0.477518	0.744411
LPI(18:0) [sn1]	-0.0282087	0.103366	-0.272902	0.784929	0.983542	0.972185	0.793897	1.19051		-0.0253013	0.0374246	-0.676061	0.499248	0.999479	-0.0987917	0.0481892		-0.283373	0.121957	-2.32355	0.0201495	0.121636	0.753239	0.593093	0.956627		-0.0352536	0.077802	-0.45312	0.650462	0.945882	0.965361	0.828826	1.12439		0.0516085	0.119981	0.430138	0.667095	0.868964	1.05296	0.83231	1.33211		-0.0718593	0.098041	-0.732952	0.463588	0.735769
LPI(18:0) [sn2]	-0.0151593	0.099199	-0.152817	0.878543	0.983542	0.984955	0.81092	1.19634		-0.0563161	0.0362618	-1.55304	0.12091	0.999479	-0.127523	0.0148911		-0.181591	0.113388	-1.6015	0.109265	0.297984	0.833942	0.66776	1.04148		-0.0619057	0.0736344	-0.840717	0.400507	0.860106	0.939972	0.813647	1.08591		-0.0101943	0.117443	-0.0868018	0.930829	0.980578	0.989858	0.78633	1.24606		-0.0764945	0.094294	-0.811234	0.417231	0.709337
LPI(18:1) [sn1]	-0.0765285	0.100802	-0.759198	0.447734	0.954638	0.926326	0.760259	1.12867		0.000440961	0.036351	0.0121307	0.990325	0.999479	-0.0709413	0.0718232		-0.13108	0.117352	-1.11698	0.264001	0.522829	0.877148	0.696919	1.10398		0.0823583	0.0755088	1.09071	0.2754	0.787142	1.08584	0.936469	1.25905		-0.0750136	0.121942	-0.61516	0.538449	0.784683	0.927731	0.730508	1.1782		-0.0508968	0.0952015	-0.534622	0.592911	0.818836
LPI(18:1) [sn2]	0.00882085	0.0962943	0.091603	0.927013	0.983542	1.00886	0.835343	1.21842		0.004711	0.0358536	0.131396	0.895504	0.999479	-0.0656945	0.0751165		-0.0179661	0.107608	-0.166959	0.867402	0.944308	0.982194	0.795429	1.21281		0.0197273	0.0716505	0.275327	0.783065	0.98177	1.01992	0.886293	1.1737		-0.0855972	0.114136	-0.749959	0.453279	0.746168	0.917964	0.733961	1.1481		-0.000249131	0.0934617	-0.0026656	0.997873	0.997873
LPI(18:2) [sn1]	0.0858057	0.102063	0.840713	0.400509	0.954638	1.08959	0.892049	1.33089		0.0306577	0.0368457	0.832055	0.40569	0.999479	-0.0416961	0.103011		-0.0828178	0.119101	-0.695355	0.486833	0.733095	0.920519	0.728875	1.16255		0.0933819	0.0773973	1.20653	0.227614	0.76434	1.09788	0.943351	1.27772		0.208326	0.122655	1.69847	0.0894194	0.379515	1.23161	0.968435	1.56632		0.124256	0.0963938	1.28905	0.197382	0.540899
LPI(18:2) [sn2]	0.0809494	0.102006	0.793575	0.427443	0.954638	1.08432	0.887827	1.32429		0.0480114	0.0370276	1.29664	0.195225	0.999479	-0.0246995	0.120722		-0.0364806	0.119284	-0.305831	0.759733	0.90038	0.964177	0.763172	1.21812		0.11524	0.0775083	1.4868	0.137067	0.712938	1.12214	0.963988	1.30624		0.216489	0.123686	1.75032	0.0800636	0.377155	1.24171	0.974403	1.58235		0.153542	0.0974839	1.57505	0.115244	0.434574
LPI(20:4) [sn1]	0.0568916	0.101343	0.561379	0.574539	0.975858	1.05854	0.86785	1.29113		0.0223674	0.0363567	0.615223	0.538627	0.999479	-0.0490259	0.0937608		-0.132359	0.119277	-1.10968	0.267138	0.526343	0.876027	0.693408	1.10674		0.0866459	0.0751932	1.15231	0.249194	0.76434	1.09051	0.941075	1.26368		0.0837643	0.123605	0.677678	0.497976	0.765219	1.08737	0.853426	1.38545		0.126403	0.0965275	1.30951	0.190363	0.536021
LPI(20:4) [sn2]	0.0239958	0.0997338	0.240599	0.809866	0.983542	1.02429	0.842418	1.24542		0.0070722	0.036448	0.194035	0.84621	0.999479	-0.0645005	0.0786449		-0.152122	0.118582	-1.28284	0.199547	0.450114	0.858884	0.680765	1.08361		0.0580075	0.0748432	0.775054	0.438308	0.867844	1.05972	0.915134	1.22716		0.137633	0.129321	1.06427	0.287205	0.600796	1.14755	0.890625	1.4786		0.0814061	0.0952397	0.85475	0.39269	0.696978
methyl-CE(18:0)	0.0142687	0.101747	0.140238	0.888472	0.983542	1.01437	0.830978	1.23824		0.0803601	0.0367974	2.18385	0.0293371	0.999479	0.00810123	0.152619		0.160025	0.11789	1.35742	0.174649	0.427367	1.17354	0.93143	1.47858		0.116549	0.0780742	1.4928	0.13549	0.712938	1.12361	0.964181	1.30941		0.175856	0.123241	1.42693	0.1536	0.47737	1.19227	0.93642	1.51801		0.0641933	0.0975156	0.658288	0.510353	0.75694
methyl-CE(18:1)	-0.0282554	0.100971	-0.279836	0.779603	0.983542	0.97214	0.797594	1.18488		0.00867345	0.0370064	0.234377	0.814768	0.999479	-0.0639958	0.0813427		0.153785	0.11699	1.31452	0.188673	0.438269	1.16624	0.927269	1.4668		0.00681783	0.0776298	0.0878249	0.930016	0.997914	1.00684	0.864731	1.17231		0.138645	0.122307	1.13359	0.256967	0.58238	1.14872	0.903869	1.45989		0.0698777	0.0971696	0.719131	0.47206	0.7428
methyl-CE(18:2)	0.046063	0.102267	0.450419	0.652409	0.983542	1.04714	0.856949	1.27954		-0.00174809	0.0371561	-0.0470471	0.96249	0.999479	-0.0747114	0.0712153		0.171649	0.118617	1.44708	0.147874	0.384576	1.18726	0.940977	1.498		-0.022805	0.0783949	-0.290899	0.771129	0.98177	0.977453	0.838233	1.1398		0.208898	0.123421	1.69256	0.0905389	0.379515	1.23232	0.967536	1.56957		0.160178	0.0987454	1.62213	0.104776	0.418091
methyl-CE(20:4)	-0.0346276	0.102204	-0.338809	0.734753	0.983542	0.965965	0.790616	1.18021		-0.00430798	0.0375066	-0.114859	0.908593	0.999479	-0.0779595	0.0693435		0.202393	0.118979	1.70108	0.0889277	0.272852	1.22433	0.969668	1.54587		-0.00895402	0.0784079	-0.114198	0.909081	0.997914	0.991086	0.849903	1.15572		0.146957	0.125544	1.17057	0.241772	0.571969	1.1583	0.905649	1.48145		0.164319	0.0984623	1.66885	0.0951474	0.408048
methyl-CE(22:6)	0.0176163	0.104804	0.168088	0.866514	0.983542	1.01777	0.828784	1.24986		0.0163769	0.0375341	0.43632	0.662752	0.999479	-0.0573286	0.0900823		0.40498	0.127153	3.18498	0.00144763	0.0451782	1.49927	1.16855	1.92359		0.08927	0.0785789	1.13606	0.255933	0.76434	1.09338	0.937307	1.27543		0.15527	0.121732	1.27551	0.202127	0.528885	1.16797	0.920058	1.48269		0.29832	0.102578	2.90823	0.0036348	0.29634
methyl-DE(18:1)	-0.043973	0.101915	-0.431468	0.666128	0.983542	0.95698	0.783705	1.16856		-0.0268836	0.0371229	-0.72418	0.469221	0.999479	-0.0997817	0.0460144		0.0799091	0.118007	0.677154	0.498308	0.740541	1.08319	0.85952	1.36506		-0.0713995	0.0779986	-0.915395	0.359984	0.845989	0.93109	0.799094	1.08489		-0.00285477	0.119923	-0.0238049	0.981008	0.993074	0.997149	0.788281	1.26136		0.0387049	0.0972361	0.398051	0.690593	0.869334
methyl-DE(18:2)	0.070727	0.103756	0.681664	0.495452	0.961381	1.07329	0.875788	1.31533		-0.00243675	0.0377349	-0.0645756	0.948532	0.999479	-0.0765366	0.0716631		0.221558	0.1216	1.82203	0.0684509	0.237798	1.24802	0.983367	1.5839		-0.00527497	0.0794508	-0.0663929	0.947065	0.997914	0.994739	0.851293	1.16236		0.210683	0.124349	1.69429	0.0902106	0.379515	1.23452	0.967503	1.57523		0.201753	0.0997355	2.02288	0.0430854	0.355172
PA(34:1)	-0.14574	0.100316	-1.45281	0.146277	0.954638	0.864382	0.710095	1.05219		-0.0641694	0.0359099	-1.78695	0.0744203	0.999479	-0.134685	0.00634674		-0.308828	0.11584	-2.666	0.00767593	0.0820396	0.734307	0.58516	0.921468		-0.0890345	0.0756788	-1.17648	0.239404	0.76434	0.914814	0.788703	1.06109		-0.161769	0.11767	-1.37478	0.169201	0.494554	0.850637	0.675436	1.07129		-0.237326	0.096026	-2.47148	0.0134557	0.29634
PA(36:1)	-0.173888	0.099781	-1.74269	0.081387	0.954638	0.840391	0.691111	1.02192		-0.0769023	0.035832	-2.14619	0.032235	0.999479	-0.147265	-0.00653912		-0.264881	0.115748	-2.28842	0.0221131	0.121785	0.767297	0.611559	0.962695		-0.108614	0.0739407	-1.46893	0.141853	0.716165	0.897077	0.776051	1.03698		-0.0742875	0.112939	-0.657766	0.510689	0.771181	0.928405	0.744052	1.15843		-0.242824	0.0954878	-2.54298	0.0109911	0.29634
PA(36:2)	-0.0944173	0.103267	-0.914304	0.360557	0.954638	0.909903	0.74318	1.11403		-0.0700825	0.0367152	-1.90882	0.0567348	0.999479	-0.14218	0.00201487		-0.397052	0.122963	-3.22902	0.00124214	0.0417057	0.672299	0.528319	0.855518		-0.0846706	0.0775273	-1.09214	0.274772	0.787142	0.918815	0.789288	1.0696		-0.112767	0.119563	-0.943158	0.3456	0.658663	0.893359	0.70673	1.12927		-0.164791	0.0976208	-1.68808	0.0913964	0.408048
PA(36:3)	-0.0105323	0.101675	-0.103587	0.917497	0.983542	0.989523	0.810736	1.20774		-0.0596632	0.0366746	-1.62682	0.104269	0.999479	-0.131681	0.0123546		-0.344721	0.120824	-2.85308	0.00432972	0.0691286	0.708418	0.559041	0.897708		-0.120701	0.0777586	-1.55226	0.120601	0.712938	0.886299	0.761011	1.03221		-0.117227	0.121091	-0.968087	0.333001	0.642829	0.889383	0.701481	1.12762		-0.20071	0.0980462	-2.0471	0.0406483	0.345973
PA(36:4)	-0.136312	0.10171	-1.3402	0.180179	0.954638	0.872571	0.714867	1.06506		-0.0584579	0.0362294	-1.61355	0.10712	0.999479	-0.129601	0.0126856		-0.402685	0.120753	-3.33478	0.00085366	0.0406562	0.668523	0.527632	0.847035		-0.157402	0.0768024	-2.04944	0.040419	0.685402	0.854361	0.734963	0.993154		0.0862265	0.116427	0.740607	0.458932	0.752166	1.09005	0.867651	1.36946		-0.242151	0.0969746	-2.49705	0.012523	0.29634
PA(40:6)	0.0354046	0.0990218	0.357544	0.720685	0.983542	1.03604	0.853274	1.25795		-0.0375894	0.0359004	-1.04705	0.295475	0.999479	-0.108087	0.032908		-0.208574	0.116385	-1.79211	0.073115	0.243483	0.811741	0.646176	1.01973		-0.0800279	0.0753694	-1.06181	0.288323	0.799828	0.923091	0.796322	1.07004		-0.150772	0.11463	-1.3153	0.18841	0.513162	0.860044	0.686985	1.0767		-0.0746731	0.0935178	-0.79849	0.424586	0.709645
PC(14:0_16:0)	0.126776	0.104126	1.21752	0.223407	0.954638	1.13516	0.925605	1.39216		0.0396966	0.0374786	1.05918	0.289919	0.999479	-0.0338999	0.113293		-0.0780437	0.12002	-0.650254	0.515528	0.758606	0.924924	0.731046	1.17022		0.00918118	0.0783029	0.117252	0.90666	0.997914	1.00922	0.865635	1.17663		-0.201932	0.127987	-1.57775	0.114622	0.418791	0.81715	0.635857	1.05013		-0.0137376	0.0982373	-0.139841	0.888786	0.960261
PC(14:0_20:4)	-0.0165818	0.105369	-0.157369	0.874954	0.983542	0.983555	0.800034	1.20917		0.0215293	0.0387133	0.556121	0.578324	0.999479	-0.0544919	0.0975504		-0.0727266	0.121681	-0.597681	0.550053	0.777347	0.929855	0.732555	1.18029		-0.0285345	0.0799617	-0.356852	0.721202	0.973298	0.971869	0.830889	1.13677		-0.206919	0.122861	-1.68417	0.0921494	0.379515	0.813086	0.639083	1.03447		-0.125168	0.100927	-1.24019	0.214904	0.561102
PC(14:0_22:6)	0.0588766	0.103591	0.568355	0.569794	0.975858	1.06064	0.86575	1.29941		0.0176368	0.0380281	0.463785	0.64296	0.999479	-0.0570387	0.0923124		0.0266042	0.118903	0.223747	0.822954	0.92602	1.02696	0.813474	1.29648		0.00390639	0.0779772	0.0500966	0.960045	0.999762	1.00391	0.86163	1.16969		-0.284849	0.127042	-2.24217	0.0249502	0.304247	0.752128	0.586345	0.964783		-0.00722108	0.099329	-0.0726986	0.942046	0.981078
PC(15:0_20:3)	0.0611395	0.104508	0.585024	0.558532	0.975858	1.06305	0.866155	1.3047		-0.00871109	0.0376535	-0.231348	0.817118	0.999479	-0.0826512	0.065229		-0.239366	0.121465	-1.97065	0.0487636	0.190229	0.787127	0.620373	0.998702		-0.0778137	0.0783256	-0.993464	0.320484	0.817563	0.925137	0.793476	1.07864		-0.314375	0.12635	-2.48813	0.0128417	0.299263	0.730245	0.570058	0.935444		-0.142929	0.0987837	-1.44689	0.147927	0.476586
PC(15:0_20:4)	-0.175361	0.103555	-1.69341	0.0903779	0.954638	0.839154	0.685008	1.02799		-0.0198313	0.0375822	-0.527678	0.597907	0.999479	-0.0936313	0.0539687		-0.0913478	0.120247	-0.759668	0.447453	0.702643	0.9127	0.721064	1.15527		-0.0745706	0.0775761	-0.961258	0.336423	0.831047	0.928142	0.797224	1.08056		-0.310537	0.120349	-2.5803	0.00987155	0.299263	0.733053	0.57902	0.928062		-0.161685	0.0997719	-1.62055	0.105114	0.418091
PC(15:0_22:6)	-0.00894851	0.100864	-0.0887186	0.929306	0.983542	0.991091	0.813314	1.20773		-0.00449079	0.0367158	-0.122312	0.90269	0.999479	-0.0765894	0.0676078		0.108759	0.117393	0.926453	0.354211	0.615554	1.11489	0.885744	1.40333		-0.00629696	0.0766178	-0.0821866	0.934498	0.997914	0.993723	0.855159	1.15474		-0.345245	0.124742	-2.76767	0.00564591	0.299263	0.708047	0.554474	0.904155		0.0514093	0.0962213	0.534282	0.593146	0.818836
PC(15-MHDA_18:1)	-0.0921756	0.098875	-0.932244	0.351211	0.954638	0.911945	0.751287	1.10696		-0.0508274	0.0357007	-1.42371	0.15502	0.999479	-0.120933	0.0192779		-0.1849	0.113825	-1.62443	0.104285	0.289919	0.831187	0.664983	1.03893		-0.126393	0.0740452	-1.70697	0.0878281	0.712938	0.881269	0.762219	1.01891		-0.374928	0.120764	-3.10464	0.00190513	0.299263	0.687339	0.542471	0.870894		-0.161792	0.0946041	-1.7102	0.087228	0.400821
PC(15-MHDA_18:2)	-0.0929343	0.101807	-0.912844	0.361324	0.954638	0.911253	0.746415	1.11249		-0.0433967	0.0370991	-1.16975	0.242539	0.999479	-0.116248	0.0294547		-0.188068	0.11603	-1.62086	0.105047	0.290334	0.828558	0.660022	1.04013		-0.147813	0.0776059	-1.90466	0.0568245	0.685402	0.862593	0.740877	1.0043		-0.289375	0.122966	-2.35329	0.0186079	0.299263	0.748731	0.588379	0.952785		-0.186678	0.0987681	-1.89006	0.0587501	0.365106
PC(15-MHDA_20:4)	-0.186895	0.100865	-1.85292	0.0638945	0.954638	0.829531	0.680731	1.01086		-0.0350044	0.0366431	-0.95528	0.339798	0.999479	-0.10696	0.0369514		-0.136751	0.114713	-1.19211	0.233218	0.487934	0.872188	0.696572	1.09208		-0.11392	0.0762555	-1.49393	0.135195	0.712938	0.892329	0.768449	1.03618		-0.27575	0.119883	-2.30017	0.0214388	0.302974	0.759002	0.600066	0.960036		-0.1868	0.0979535	-1.90703	0.056517	0.365106
PC(15-MHDA_22:6)	-0.0678428	0.0991634	-0.684151	0.49388	0.961131	0.934407	0.769358	1.13487		-0.0265717	0.0360991	-0.736075	0.461956	0.999479	-0.0974594	0.044316		0.0306748	0.115725	0.265067	0.790958	0.914677	1.03115	0.821896	1.29368		-0.0444214	0.0749048	-0.593039	0.553155	0.921589	0.956551	0.825939	1.10782		-0.303607	0.121264	-2.50368	0.012291	0.299263	0.738151	0.582002	0.936194		0.0182286	0.0952403	0.191395	0.848216	0.945139
PC(16:0_16:0)	0.109851	0.105759	1.03869	0.298948	0.954638	1.11611	0.907164	1.37319		0.0359127	0.0386929	0.928146	0.353684	0.999479	-0.0400684	0.111894		-0.021001	0.121917	-0.172257	0.863236	0.942512	0.979218	0.771088	1.24353		-0.00598979	0.0806306	-0.0742868	0.940782	0.997914	0.994028	0.84872	1.16421		-0.0729632	0.131978	-0.552846	0.580369	0.823289	0.929635	0.71775	1.20407		0.0801415	0.100551	0.797027	0.425435	0.709645
PC(16:0_18:0)	0.0530369	0.103709	0.511402	0.609069	0.975858	1.05447	0.860511	1.29214		0.0350354	0.0378373	0.925949	0.354823	0.999479	-0.0392655	0.109336		-0.00902057	0.11984	-0.0752718	0.939998	0.971206	0.99102	0.783564	1.2534		0.0388098	0.0785826	0.493873	0.621396	0.929108	1.03957	0.891177	1.21268		0.0562389	0.133448	0.42143	0.673441	0.871234	1.05785	0.814392	1.37409		0.0846801	0.0990564	0.854867	0.392625	0.696978
PC(16:0_18:1)	-0.0129922	0.0988224	-0.13147	0.895403	0.983542	0.987092	0.813279	1.19805		-0.0220915	0.0361016	-0.611927	0.540804	0.999479	-0.092984	0.048801		-0.182331	0.113567	-1.6055	0.108384	0.297361	0.833325	0.667032	1.04108		-0.113685	0.0732525	-1.55197	0.12067	0.712938	0.892539	0.773167	1.03034		-0.262061	0.12126	-2.16115	0.0306838	0.309491	0.769464	0.606696	0.975899		-0.154203	0.0943079	-1.6351	0.102027	0.417586
PC(16:0_18:2)	0.0823966	0.106681	0.772367	0.439897	0.954638	1.08589	0.881004	1.33842		0.00995422	0.0388353	0.256319	0.797788	0.999479	-0.0663065	0.086215		-0.075422	0.122135	-0.617528	0.536887	0.770164	0.927352	0.729933	1.17817		-0.0146235	0.0806892	-0.181233	0.856185	0.997914	0.985483	0.841327	1.15434		-0.108891	0.126526	-0.860628	0.389443	0.694845	0.896828	0.699859	1.14923		-0.0152996	0.0999768	-0.153032	0.878373	0.957174
PC(16:0_18:3) (a)	0.124275	0.112122	1.10839	0.267691	0.954638	1.13233	0.908937	1.41062		0.0635925	0.0406096	1.56595	0.117857	0.999479	-0.0161522	0.143337		-0.12725	0.128858	-0.987524	0.323386	0.594201	0.880513	0.683993	1.1335		-0.0224789	0.0861251	-0.261003	0.79409	0.98177	0.977772	0.825898	1.15757		0.0282042	0.136382	0.206804	0.836163	0.937687	1.02861	0.787337	1.34381		-0.0334372	0.105847	-0.3159	0.752079	0.899172
PC(16:0_18:3) (b)	0.124052	0.10158	1.22122	0.222001	0.954638	1.13208	0.927705	1.38147		0.0208182	0.0368386	0.565119	0.572191	0.999479	-0.0515216	0.093158		-0.212814	0.120354	-1.76823	0.0770223	0.248414	0.808307	0.638456	1.02334		-0.0318438	0.0763911	-0.416852	0.676787	0.960063	0.968658	0.83396	1.12511		-0.136552	0.125692	-1.08641	0.277299	0.599865	0.872361	0.681879	1.11605		-0.0641524	0.0960863	-0.667654	0.504354	0.751903
PC(16:0_20:3) (a)	0.000304227	0.102309	0.0029736	0.997627	0.999029	1.0003	0.818552	1.22241		0.00227342	0.0372611	0.0610131	0.951368	0.999479	-0.070896	0.0754428		-0.269696	0.118456	-2.27676	0.0228003	0.124653	0.763612	0.6054	0.963169		-0.0560509	0.0762759	-0.734844	0.462434	0.872452	0.945491	0.814198	1.09796		-0.16119	0.131476	-1.226	0.220198	0.549946	0.851131	0.657785	1.10131		-0.227066	0.0979272	-2.31873	0.0204099	0.29634
PC(16:0_20:3) (b)	0.0684253	0.0990174	0.691043	0.489539	0.961131	1.07082	0.881928	1.30017		0.00200491	0.036201	0.0553827	0.955851	0.999479	-0.0690829	0.0730927		-0.151958	0.116335	-1.30621	0.19148	0.439933	0.859024	0.683882	1.07902		0.000111825	0.073406	0.00152337	0.998785	0.999887	1.00011	0.866092	1.15487		-0.144407	0.124871	-1.15645	0.247498	0.57781	0.865536	0.677633	1.10554		-0.0529738	0.0942735	-0.561917	0.574173	0.808375
PC(16:0_20:4)	-0.150034	0.102011	-1.47076	0.141355	0.954638	0.860679	0.704708	1.05117		0.0134002	0.0377014	0.355431	0.722384	0.999479	-0.0606337	0.0874342		-0.030212	0.11737	-0.257408	0.796864	0.914677	0.97024	0.770856	1.22119		-0.0086672	0.0776135	-0.111671	0.911084	0.997914	0.99137	0.851471	1.15426		-0.2277	0.119195	-1.91031	0.0560929	0.368728	0.796363	0.630452	1.00594		-0.0824923	0.0978864	-0.842736	0.399376	0.69728
PC(16:0_20:5)	0.0259218	0.0997852	0.259776	0.795037	0.983542	1.02626	0.843957	1.24794		0.0158584	0.0363738	0.435985	0.662995	0.999479	-0.0555686	0.0872854		-0.00811869	0.113974	-0.0712327	0.943213	0.973094	0.991914	0.79334	1.24019		-0.00334796	0.0742007	-0.0451204	0.964011	0.999762	0.996658	0.861758	1.15267		-0.0926257	0.121583	-0.761833	0.446159	0.739322	0.911535	0.71826	1.15682		0.0668613	0.0956185	0.699251	0.484395	0.744411
PC(16:0_22:6)	-0.0329701	0.098349	-0.335235	0.737448	0.983542	0.967568	0.797933	1.17326		-0.0141729	0.0361011	-0.392589	0.694754	0.999479	-0.0850644	0.0567187		0.110832	0.114878	0.964773	0.334659	0.601102	1.11721	0.891967	1.39932		0.00334098	0.0762643	0.043808	0.965057	0.999762	1.00335	0.864039	1.16511		-0.193153	0.120948	-1.59699	0.110268	0.408865	0.824355	0.650374	1.04488		0.048199	0.0938371	0.513646	0.6075	0.824307
PC(16:1_18:2)	0.0408282	0.115054	0.354861	0.722694	0.983542	1.04167	0.831375	1.30517		0.0155065	0.0419164	0.369938	0.711552	0.999479	-0.0668045	0.0978175		-0.0804132	0.130724	-0.615136	0.538465	0.770164	0.922735	0.714174	1.1922		-0.0738924	0.0874704	-0.84477	0.398239	0.860106	0.928772	0.782443	1.10247		-0.086443	0.139359	-0.620289	0.535067	0.784512	0.917188	0.697968	1.20526		-0.189328	0.109656	-1.72656	0.0842467	0.39438
PC(16:1_20:4)	-0.0554873	0.110657	-0.501434	0.616065	0.981772	0.946024	0.761571	1.17515		0.0296587	0.040351	0.735019	0.462599	0.999479	-0.0495783	0.108896		-0.0522374	0.126135	-0.414139	0.678772	0.862589	0.949103	0.74122	1.21529		-0.0286636	0.0827801	-0.346261	0.729146	0.975233	0.971743	0.826205	1.14292		-0.234548	0.131078	-1.78938	0.0735539	0.368728	0.790928	0.611735	1.02261		-0.176951	0.10669	-1.65855	0.097206	0.408048
PC(16:1_22:6)	0.0401221	0.108242	0.370672	0.710882	0.983542	1.04094	0.841956	1.28695		-0.00146757	0.0390604	-0.0375717	0.970041	0.999479	-0.0781702	0.0752351		0.0401126	0.12341	0.325034	0.745155	0.897783	1.04093	0.817285	1.32577		-0.0326105	0.0813978	-0.400631	0.688692	0.967787	0.967916	0.825183	1.13534		-0.255678	0.134723	-1.89781	0.0577213	0.368728	0.774391	0.594681	1.00841		0.000526476	0.102679	0.00512741	0.995909	0.997873
PC(17:0_18:1)	-0.0397306	0.101019	-0.393297	0.6941	0.983542	0.961048	0.78842	1.17147		-0.0410493	0.0365056	-1.12446	0.26124	0.999479	-0.112735	0.0306366		-0.212384	0.117129	-1.81325	0.0697931	0.240899	0.808654	0.64278	1.01733		-0.145777	0.0754367	-1.93244	0.0533057	0.685402	0.864351	0.74555	1.00208		-0.365569	0.12783	-2.85982	0.00423884	0.299263	0.693801	0.540041	0.891341		-0.139268	0.0969809	-1.43604	0.150991	0.476586
PC(17:0_18:2)	-0.00334043	0.10574	-0.031591	0.974798	0.989818	0.996665	0.810109	1.22618		-0.0335912	0.0383674	-0.875514	0.381624	0.999479	-0.108933	0.0417507		-0.105347	0.124279	-0.847663	0.396626	0.667584	0.900013	0.705444	1.14825		-0.146977	0.0812156	-1.80971	0.0703407	0.685402	0.863314	0.736269	1.01228		-0.103223	0.132225	-0.780656	0.435005	0.732177	0.901926	0.696018	1.16875		-0.0778972	0.100811	-0.772709	0.439695	0.717497
PC(17:0_20:4)	-0.152542	0.105315	-1.44844	0.147495	0.954638	0.858523	0.698406	1.05535		-0.0274653	0.0385189	-0.713034	0.476086	0.999479	-0.103105	0.0481741		-0.0518498	0.123046	-0.421386	0.673473	0.860131	0.949471	0.746011	1.20842		-0.107641	0.0813465	-1.32325	0.185754	0.750088	0.89795	0.765611	1.05316		-0.22538	0.126242	-1.78531	0.0742114	0.368728	0.798213	0.623249	1.02229		-0.0696128	0.101112	-0.68847	0.491157	0.746429
PC(17:0_22:6)	0.00847793	0.100264	0.0845558	0.932615	0.983542	1.00851	0.828584	1.22752		-0.00908321	0.036497	-0.248876	0.803537	0.999479	-0.0807522	0.0625858		0.133287	0.116897	1.14021	0.254199	0.514581	1.14258	0.908622	1.43677		-0.0211692	0.0767129	-0.275954	0.782583	0.98177	0.979053	0.842378	1.1379		-0.247975	0.123281	-2.01147	0.0442762	0.341885	0.780379	0.612871	0.993671		0.134054	0.0958926	1.39797	0.162123	0.492381
PC(17:1_18:2)	0.0808233	0.107995	0.7484	0.454219	0.954638	1.08418	0.877356	1.33976		-0.0226371	0.0390453	-0.579765	0.562278	0.999479	-0.0993101	0.054036		-0.205099	0.124963	-1.64128	0.100739	0.287837	0.814567	0.637614	1.04063		-0.135903	0.0833159	-1.63118	0.102853	0.712938	0.872928	0.74141	1.02778		-0.183909	0.134035	-1.3721	0.170033	0.494554	0.832011	0.639791	1.08198		-0.107245	0.102694	-1.04432	0.296338	0.634164
PC(18:0_18:1)	-0.0203639	0.103854	-0.196082	0.844546	0.983542	0.979842	0.799384	1.20104		-0.0111769	0.037578	-0.297432	0.766234	0.999479	-0.0849687	0.0626149		-0.216246	0.120108	-1.80042	0.0717938	0.243319	0.805537	0.636575	1.01935		-0.0942489	0.0764059	-1.23353	0.217378	0.76434	0.910056	0.783484	1.05708		-0.276286	0.129643	-2.13113	0.0330782	0.309491	0.758596	0.588381	0.978054		-0.126921	0.0988639	-1.2838	0.199213	0.542584
PC(18:0_18:2)	0.101789	0.108624	0.937071	0.348722	0.954638	1.10715	0.894839	1.36983		0.0163558	0.039188	0.417367	0.676551	0.999479	-0.0605975	0.093309		-0.0869027	0.124065	-0.700463	0.483638	0.730333	0.916766	0.718877	1.16913		-0.0316603	0.0812682	-0.389578	0.696848	0.968717	0.968836	0.826177	1.13613		-0.0948754	0.13181	-0.719789	0.471655	0.756507	0.909486	0.702424	1.17759		0.00145596	0.101868	0.0142925	0.988597	0.997681
PC(18:0_20:3)	0.0164802	0.10819	0.152327	0.878929	0.983542	1.01662	0.822367	1.25675		-0.00403169	0.0390583	-0.103222	0.917819	0.999479	-0.0807302	0.0726668		-0.292096	0.124871	-2.33918	0.019326	0.121117	0.746697	0.584594	0.95375		-0.0949129	0.0807437	-1.17548	0.239801	0.76434	0.909452	0.776335	1.06539		-0.276743	0.127641	-2.16813	0.0301489	0.309491	0.758249	0.590423	0.973779		-0.230719	0.102143	-2.25879	0.0238966	0.300095
PC(18:0_20:4)	-0.19067	0.105768	-1.80271	0.0714339	0.954638	0.826405	0.671681	1.01677		-0.0099784	0.03915	-0.254876	0.798901	0.999479	-0.0868572	0.0669004		-0.0774728	0.121329	-0.638533	0.523127	0.763543	0.925452	0.729589	1.1739		-0.0988248	0.0812346	-1.21654	0.223781	0.76434	0.905901	0.772561	1.06226		-0.160928	0.124331	-1.29435	0.195544	0.521218	0.851353	0.667235	1.08628		-0.109325	0.102062	-1.07116	0.284099	0.627328
PC(18:0_22:4)	-0.0622455	0.102535	-0.607069	0.543805	0.975858	0.939652	0.768581	1.1488		0.0090042	0.0372622	0.241645	0.809133	0.999479	-0.0641674	0.0821758		-0.191992	0.11691	-1.64223	0.100543	0.287837	0.825313	0.656304	1.03785		-0.0253157	0.0764466	-0.331155	0.740528	0.979664	0.975002	0.83933	1.1326		-0.0646544	0.120903	-0.534762	0.592814	0.830046	0.937391	0.739619	1.18805		-0.193246	0.0985646	-1.9606	0.0499256	0.365106
PC(18:0_22:5) (n3)/PC(20:1_20:4)	0.0362997	0.10014	0.362489	0.716987	0.983542	1.03697	0.852168	1.26184		0.0590785	0.0365058	1.61833	0.106086	0.999479	-0.0126078	0.130765		0.0951561	0.114954	0.827778	0.407796	0.671295	1.09983	0.877965	1.37776		0.0605905	0.0762867	0.794247	0.427052	0.863714	1.06246	0.914908	1.23382		-0.0884692	0.121709	-0.726892	0.467292	0.756507	0.915331	0.721074	1.16192		0.0620264	0.0960452	0.645804	0.518406	0.758371
PC(18:0_22:5) (n6)	-0.0884351	0.104178	-0.848885	0.395945	0.954638	0.915363	0.746306	1.12272		0.00135423	0.0379544	0.0356804	0.971548	0.999479	-0.0731766	0.075885		-0.219076	0.121426	-1.80418	0.0712024	0.243319	0.803261	0.633138	1.0191		0.00122884	0.0784833	0.0156574	0.987508	0.999887	1.00123	0.858474	1.16772		-0.0758049	0.123878	-0.611932	0.540582	0.784683	0.926997	0.727166	1.18174		-0.200621	0.100252	-2.00117	0.0453744	0.361563
PC(18:0_22:6)	0.0531511	0.099683	0.533201	0.593894	0.975858	1.05459	0.867427	1.28213		0.0158132	0.0363524	0.434998	0.663711	0.999479	-0.0555718	0.0871983		0.157341	0.11523	1.36546	0.172109	0.422656	1.1704	0.933789	1.46695		0.0281141	0.0768983	0.365601	0.714663	0.968717	1.02851	0.884612	1.19582		-0.168784	0.123218	-1.3698	0.17075	0.494554	0.844692	0.66346	1.07543		0.150124	0.0951474	1.5778	0.114611	0.434574
PC(18:1_18:1)	-0.0422982	0.104533	-0.404638	0.685744	0.983542	0.958584	0.781	1.17655		-0.0540662	0.0378955	-1.42672	0.154151	0.999479	-0.128481	0.0203491		-0.207661	0.121278	-1.71227	0.0868473	0.269911	0.812483	0.640592	1.0305		-0.167611	0.0796914	-2.10325	0.0354439	0.685402	0.845683	0.723391	0.988649		-0.281992	0.135934	-2.07448	0.0380344	0.313052	0.75428	0.577864	0.984553		-0.184601	0.0998398	-1.84897	0.0644624	0.370787
PC(18:1_18:2)	0.0105063	0.107517	0.0977182	0.922156	0.983542	1.01056	0.818549	1.24762		-0.0146756	0.0398356	-0.368403	0.712695	0.999479	-0.0929005	0.0635494		-0.167504	0.122104	-1.37181	0.170121	0.41919	0.845773	0.665761	1.07446		-0.132541	0.0842603	-1.573	0.115719	0.712938	0.875867	0.74253	1.03315		0.018439	0.135281	0.136302	0.891583	0.96363	1.01861	0.78137	1.32788		-0.137851	0.103348	-1.33385	0.182252	0.525027
PC(18:1_20:3)	-0.00912483	0.102244	-0.0892456	0.928887	0.983542	0.990917	0.810974	1.21079		-0.0111957	0.0374414	-0.299018	0.765024	0.999479	-0.0847192	0.0623279		-0.228776	0.11692	-1.95668	0.0503851	0.194528	0.795507	0.632588	1.00038		-0.109421	0.0775806	-1.41042	0.158416	0.726275	0.896353	0.769912	1.04356		-0.182807	0.126838	-1.44126	0.149511	0.474506	0.832928	0.649595	1.068		-0.234285	0.0982981	-2.38341	0.0171529	0.29634
PC(18:1_22:6) (a)	0.111489	0.105764	1.05414	0.291821	0.954638	1.11794	0.908642	1.37545		-0.00326246	0.0377691	-0.0863791	0.931192	0.999479	-0.0774294	0.0709045		0.170659	0.1203	1.41861	0.156012	0.397459	1.18609	0.936951	1.50147		0.00124744	0.0797401	0.0156438	0.987519	0.999887	1.00125	0.856378	1.17063		-0.196193	0.12771	-1.53624	0.12448	0.435678	0.821854	0.639864	1.0556		0.143462	0.099803	1.43746	0.150589	0.476586
PC(18:1_22:6) (b)	0.0237443	0.0997282	0.23809	0.811811	0.983542	1.02403	0.842215	1.24509		-0.0110356	0.0361671	-0.305127	0.760369	0.999479	-0.0820567	0.0599856		-0.0365502	0.11614	-0.314708	0.752984	0.897783	0.96411	0.767835	1.21056		0.0038726	0.0757448	0.051127	0.959224	0.999762	1.00388	0.865379	1.16455		-0.0411834	0.140228	-0.293689	0.768996	0.912738	0.959653	0.729041	1.26321		0.0870584	0.0951482	0.914977	0.360204	0.68345
PC(18:2_18:2)	0.137995	0.111033	1.24284	0.213928	0.954638	1.14797	0.923463	1.42706		0.0329752	0.0400915	0.822498	0.411101	0.999479	-0.0457522	0.111703		-0.0740694	0.126445	-0.585783	0.558021	0.782168	0.928607	0.724773	1.18977		0.0244914	0.085604	0.286101	0.774801	0.98177	1.02479	0.866501	1.212		0.0924703	0.131074	0.705482	0.48051	0.760892	1.09688	0.848377	1.41817		0.0647963	0.105012	0.61704	0.537208	0.776236
PC(18:2_20:5)	0.120592	0.103461	1.16559	0.243782	0.954638	1.12816	0.9211	1.38178		0.0331018	0.0372951	0.887564	0.37511	0.999479	-0.0401344	0.106338		0.00245418	0.116956	0.0209837	0.983259	0.991916	1.00246	0.797099	1.26072		0.0209804	0.0763018	0.274966	0.783342	0.98177	1.0212	0.879351	1.18594		-0.0276379	0.121628	-0.227234	0.820242	0.935101	0.972741	0.766421	1.2346		0.135555	0.0986719	1.37379	0.169507	0.501558
PC(20:0_20:4)	-0.0743645	0.0992787	-0.749048	0.453828	0.954638	0.928333	0.764184	1.12774		-0.00552569	0.0365578	-0.151149	0.879906	0.999479	-0.0773141	0.0662627		-0.0448623	0.114016	-0.393473	0.69397	0.87212	0.956129	0.764655	1.19555		-0.0882769	0.076607	-1.15233	0.249184	0.76434	0.915507	0.787866	1.06383		-0.0343471	0.121524	-0.282636	0.777456	0.914152	0.966236	0.76145	1.2261		-0.0850522	0.0954643	-0.890932	0.372966	0.68345
PC(28:0)	0.131122	0.101615	1.29038	0.196919	0.954638	1.14011	0.934223	1.39136		0.0616243	0.0365692	1.68514	0.0924508	0.999479	-0.0101864	0.133435		0.0381341	0.11657	0.327134	0.743567	0.897783	1.03887	0.826679	1.30553		0.0950926	0.076918	1.23629	0.216353	0.76434	1.09976	0.945854	1.27871		-0.138748	0.124797	-1.11179	0.266228	0.587546	0.870447	0.681577	1.11165		0.0286861	0.096315	0.297836	0.765828	0.903634
PC(31:0) (a)	0.0796216	0.102412	0.777466	0.436884	0.954638	1.08288	0.885944	1.32359		-0.00730089	0.036033	-0.202617	0.839499	0.999479	-0.0780586	0.0634569		-0.137932	0.116194	-1.18708	0.235196	0.487983	0.871158	0.693733	1.09396		-0.0487728	0.0759759	-0.641951	0.520905	0.903144	0.952398	0.820628	1.10533		-0.30322	0.117257	-2.58594	0.00971127	0.299263	0.738436	0.586818	0.929229		-0.047027	0.0951924	-0.494021	0.621291	0.833074
PC(31:0) (b)	0.0807799	0.101633	0.794818	0.42672	0.954638	1.08413	0.888325	1.3231		0.00579201	0.0360642	0.160603	0.872457	0.999479	-0.065027	0.0766111		0.0263388	0.116498	0.226088	0.821133	0.92602	1.02669	0.817101	1.29004		-0.00748524	0.0752622	-0.0994555	0.920777	0.997914	0.992543	0.856416	1.15031		-0.286075	0.119544	-2.39305	0.016709	0.299263	0.751206	0.594297	0.949545		0.107275	0.0959091	1.11851	0.263348	0.605055
PC(32:1)	0.101251	0.103288	0.980275	0.32695	0.954638	1.10655	0.903761	1.35485		0.0106048	0.037284	0.284434	0.77617	0.999479	-0.0626096	0.0838192		-0.167524	0.121769	-1.37575	0.168898	0.41889	0.845756	0.666185	1.07373		-0.0402793	0.07707	-0.522633	0.60123	0.921589	0.960521	0.825855	1.11715		-0.220358	0.126496	-1.74201	0.0815062	0.379181	0.802231	0.626074	1.02795		-0.113076	0.0981782	-1.15174	0.249426	0.59647
PC(32:2)	0.124123	0.111621	1.112	0.266136	0.954638	1.13215	0.909692	1.40902		0.0328403	0.0398725	0.823633	0.410456	0.999479	-0.0454571	0.111138		-0.12051	0.125836	-0.957669	0.33823	0.603176	0.886468	0.692709	1.13442		-0.0359845	0.0837881	-0.429471	0.667581	0.954349	0.964655	0.818559	1.13683		-0.163733	0.129033	-1.26892	0.204469	0.528885	0.848968	0.659262	1.09326		-0.120284	0.104703	-1.14881	0.250636	0.59647
PC(33:0) (a)	0.00824465	0.100232	0.0822559	0.934443	0.983542	1.00828	0.828444	1.22715		-0.0166173	0.0360045	-0.461534	0.644573	0.999479	-0.0873191	0.0540845		-0.150991	0.114714	-1.31624	0.188093	0.438269	0.859856	0.686722	1.07664		-0.0614386	0.0748671	-0.820635	0.411854	0.863714	0.940411	0.812062	1.08904		-0.294368	0.118104	-2.49245	0.0126864	0.299263	0.745002	0.591054	0.939048		-0.0617118	0.094918	-0.650159	0.515589	0.758371
PC(33:0) (b)	0.0496563	0.101261	0.49038	0.623865	0.983542	1.05091	0.861732	1.28162		0.0126673	0.0363398	0.348579	0.727521	0.999479	-0.0586929	0.0840275		0.0378086	0.117762	0.321058	0.748166	0.897783	1.03853	0.824481	1.30816		0.00543643	0.0761491	0.0713919	0.943086	0.997914	1.00545	0.866047	1.16729		-0.214582	0.124263	-1.72684	0.0841965	0.379515	0.806879	0.632463	1.02939		0.11562	0.0960408	1.20386	0.228644	0.584485
PC(33:1)	0.0182549	0.103166	0.176947	0.85955	0.983542	1.01842	0.83198	1.24665		-0.0180012	0.0369783	-0.486805	0.626564	0.999479	-0.0906153	0.0546129		-0.201424	0.119362	-1.68751	0.0915056	0.275252	0.817566	0.647026	1.03306		-0.0898803	0.076953	-1.16799	0.242811	0.76434	0.914041	0.786071	1.06284		-0.359217	0.123433	-2.91021	0.00361185	0.299263	0.698223	0.548186	0.889325		-0.126072	0.0979093	-1.28764	0.197872	0.540899
PC(33:2)	-0.0127378	0.107803	-0.118158	0.905943	0.983542	0.987343	0.799292	1.21964		-0.0118689	0.0388795	-0.305274	0.760257	0.999479	-0.0882163	0.0644785		-0.0943757	0.124114	-0.760393	0.44702	0.702643	0.909941	0.713455	1.16054		-0.038903	0.0810936	-0.47973	0.631419	0.93465	0.961844	0.820496	1.12754		-0.231456	0.129165	-1.79194	0.0731428	0.368728	0.793378	0.615935	1.02194		-0.0977653	0.101826	-0.960119	0.336996	0.673092
PC(34:2) [+OH]	0.123671	0.0988795	1.25073	0.211034	0.954638	1.13164	0.932274	1.37365		0.00771802	0.0375822	0.205364	0.837354	0.999479	-0.066082	0.081518		-0.288031	0.132896	-2.16735	0.0302085	0.145039	0.749738	0.577814	0.972816		0.00856735	0.0732229	0.117004	0.906857	0.997914	1.0086	0.87376	1.16426		-0.1825	0.127275	-1.43391	0.151599	0.477091	0.833184	0.649239	1.06925		-0.0758034	0.0985617	-0.769096	0.441836	0.718297
PC(34:5)	0.0641506	0.102212	0.627625	0.53025	0.971823	1.06625	0.872685	1.30276		0.0369799	0.0372206	0.993534	0.320827	0.999479	-0.03611	0.11007		0.0294408	0.116358	0.253019	0.800254	0.915099	1.02988	0.819864	1.29369		0.0323705	0.0758378	0.426839	0.669496	0.955148	1.0329	0.890233	1.19843		-0.154002	0.123976	-1.2422	0.214164	0.542834	0.85727	0.672341	1.09307		0.056642	0.0981839	0.576897	0.564009	0.803123
PC(35:5)	0.0461005	0.100958	0.45663	0.647937	0.983542	1.04718	0.859183	1.27631		0.0209212	0.0366362	0.571051	0.568166	0.999479	-0.0510212	0.0928635		0.032406	0.115952	0.279477	0.779879	0.908443	1.03294	0.822953	1.2965		0.0115867	0.0750142	0.15446	0.877247	0.997914	1.01165	0.873331	1.17189		-0.179468	0.122671	-1.463	0.143468	0.467208	0.835715	0.657113	1.06286		0.0877249	0.0969891	0.904482	0.36574	0.68345
PC(36:4) [+OH]	-0.215978	0.100857	-2.14143	0.0322392	0.954638	0.805753	0.66123	0.981864		-0.015317	0.0363062	-0.421884	0.673252	0.999479	-0.0866113	0.0559773		-0.0478844	0.113866	-0.420535	0.674095	0.860131	0.953244	0.762573	1.19159		-0.0446745	0.0755216	-0.591546	0.554155	0.921589	0.956309	0.824732	1.10888		-0.0317734	0.120435	-0.263821	0.791918	0.918184	0.968726	0.765044	1.22664		-0.0840437	0.0943796	-0.890485	0.373206	0.68345
PC(36:6) (a)	0.0904792	0.104805	0.863314	0.387965	0.954638	1.0947	0.891425	1.34433		0.0309804	0.0378827	0.817798	0.413778	0.999479	-0.0434096	0.10537		0.00988278	0.11862	0.0833148	0.933601	0.968926	1.00993	0.800429	1.27427		0.000702185	0.0771296	0.00910396	0.992736	0.999887	1.0007	0.860302	1.16402		-0.150734	0.126145	-1.19492	0.232116	0.560253	0.860077	0.67168	1.10132		0.0560028	0.100249	0.558639	0.576408	0.809181
PC(38:2)	0.0610836	0.109239	0.559176	0.576042	0.975858	1.06299	0.858113	1.31678		-0.0141943	0.0398399	-0.356285	0.721745	0.999479	-0.0924277	0.064039		-0.228292	0.125353	-1.82119	0.0685773	0.237798	0.795892	0.622521	1.01755		-0.112898	0.0827233	-1.36477	0.172327	0.749443	0.893242	0.759545	1.05047		-0.130554	0.135419	-0.964075	0.335008	0.644683	0.877609	0.673027	1.14438		-0.14784	0.103846	-1.42365	0.154548	0.480316
PC(38:4) (b)	-0.0480401	0.101093	-0.475207	0.63464	0.983542	0.953096	0.781782	1.16195		0.00330739	0.0371992	0.0889103	0.929181	0.999479	-0.0697404	0.0763552		-0.267637	0.116267	-2.30192	0.0213394	0.121785	0.765185	0.609256	0.961021		-0.0435915	0.0766312	-0.568847	0.56946	0.921589	0.957345	0.823832	1.1125		-0.0440047	0.129312	-0.340298	0.733632	0.893481	0.956949	0.742708	1.23299		-0.23498	0.0977719	-2.40335	0.0162454	0.29634
PC(38:5) (a)	-0.12797	0.10542	-1.21391	0.224783	0.954638	0.87988	0.715632	1.08182		0.026992	0.0382008	0.706582	0.480085	0.999479	-0.0480228	0.102007		0.023921	0.119531	0.200124	0.841383	0.935009	1.02421	0.810297	1.29459		-0.0233206	0.0798261	-0.292142	0.770178	0.98177	0.976949	0.835454	1.14241		-0.101969	0.128776	-0.791826	0.428462	0.729279	0.903058	0.701618	1.16233		-0.0808269	0.100244	-0.806297	0.420071	0.709645
PC(38:5) (b)	0.0120712	0.102753	0.117478	0.906482	0.983542	1.01214	0.827521	1.23796		0.0191701	0.0377653	0.507613	0.611901	0.999479	-0.0549893	0.0933296		-0.0407129	0.118224	-0.344369	0.730568	0.895574	0.960105	0.761528	1.21046		0.027952	0.0775783	0.360306	0.718618	0.971561	1.02835	0.88329	1.19722		-0.0559166	0.126887	-0.44068	0.659445	0.861824	0.945618	0.73741	1.21261		0.0702481	0.0988811	0.71043	0.477438	0.744411
PC(38:6) (a)	-0.00611861	0.105589	-0.0579472	0.953791	0.983542	0.9939	0.8081	1.22242		0.0153244	0.0386181	0.396818	0.691635	0.999479	-0.0605099	0.0911586		-0.0719843	0.120956	-0.595129	0.551758	0.778279	0.930545	0.734141	1.17949		-0.0334836	0.0795606	-0.420857	0.67386	0.957725	0.967071	0.827437	1.13027		-0.0597277	0.129193	-0.462313	0.643857	0.857361	0.942021	0.731293	1.21347		-0.00333463	0.100996	-0.0330174	0.973661	0.994914
PC(38:7)(c)	0.0108433	0.10269	0.105593	0.915906	0.983542	1.0109	0.826607	1.23629		0.0139586	0.0375921	0.371317	0.710525	0.999479	-0.0598608	0.0877779		-0.0230534	0.118155	-0.195112	0.845306	0.937976	0.97721	0.775201	1.23186		0.0202997	0.0786259	0.258181	0.796267	0.98177	1.02051	0.874759	1.19054		-0.107068	0.136698	-0.783238	0.433487	0.731265	0.898465	0.687295	1.17452		-0.0273985	0.0979317	-0.279771	0.779653	0.912438
PC(39:5)(a)	0.0258854	0.100603	0.257303	0.796945	0.983542	1.02622	0.842575	1.2499		-0.000265073	0.0366661	-0.00722938	0.994234	0.999479	-0.0722662	0.071736		0.12106	0.117816	1.02753	0.30417	0.570985	1.12869	0.895963	1.42187		-0.0178161	0.0768429	-0.231851	0.816653	0.991333	0.982342	0.844992	1.14202		-0.242634	0.122159	-1.98621	0.0470099	0.354848	0.784559	0.617509	0.996799		0.100233	0.0961478	1.04249	0.297186	0.634165
PC(39:5)(b)	-0.0193753	0.100406	-0.19297	0.846982	0.983542	0.980811	0.805601	1.19413		0.0218054	0.0366192	0.595464	0.551745	0.999479	-0.0501035	0.0937143		0.0615189	0.11668	0.527246	0.598023	0.806292	1.06345	0.846056	1.3367		-0.0170375	0.0760389	-0.224063	0.822709	0.995491	0.983107	0.846984	1.14111		-0.238797	0.121343	-1.96794	0.0490748	0.356997	0.787575	0.620875	0.999032		0.0103209	0.09661	0.106831	0.914923	0.972025
PC(40:7) (a)	0.0476766	0.105297	0.452781	0.650706	0.983542	1.04883	0.85325	1.28924		0.00680589	0.0383552	0.177444	0.859216	0.999479	-0.068512	0.0821237		-0.160272	0.122015	-1.31354	0.189	0.438269	0.851912	0.67071	1.08207		-0.0511786	0.0791048	-0.646972	0.51765	0.903144	0.950109	0.813651	1.10945		-0.0878749	0.128345	-0.684679	0.493547	0.765219	0.915875	0.712179	1.17783		-0.0984584	0.100753	-0.977225	0.328458	0.666707
PC(40:8)	0.0877356	0.103445	0.848138	0.396361	0.954638	1.0917	0.891355	1.33707		0.00625504	0.0378337	0.16533	0.868737	0.999479	-0.0680388	0.0805489		-0.0140228	0.117708	-0.119132	0.90517	0.9632	0.986075	0.782919	1.24195		0.00176637	0.0777784	0.0227103	0.981881	0.999887	1.00177	0.860124	1.16674		-0.0641177	0.128491	-0.499007	0.617775	0.845817	0.937895	0.729092	1.20649		0.0822458	0.0989704	0.831014	0.405966	0.703862
PC(44:12)	0.0877348	0.0998437	0.878722	0.379552	0.954638	1.0917	0.897668	1.32767		-0.00413807	0.0364529	-0.113518	0.909656	0.999479	-0.0757205	0.0674443		0.0861137	0.11325	0.760382	0.447026	0.702643	1.08993	0.872971	1.36081		0.0185638	0.0748384	0.248052	0.804094	0.985706	1.01874	0.879748	1.17968		-0.0234548	0.119444	-0.196367	0.844323	0.942471	0.976818	0.772935	1.23448		0.154022	0.0956211	1.61075	0.107233	0.420713
PC(O-16:0/16:0)	0.0544853	0.106109	0.513483	0.607614	0.975858	1.056	0.857714	1.30012		0.00783345	0.0387003	0.202413	0.839658	0.999479	-0.0681622	0.0838291		-0.0743547	0.120977	-0.614619	0.538807	0.770164	0.928342	0.732373	1.17675		-0.0485936	0.0804521	-0.604007	0.545839	0.916667	0.952568	0.813605	1.11527		-0.0586716	0.130142	-0.450826	0.652115	0.857891	0.943016	0.730705	1.21702		0.0454197	0.101227	0.448692	0.653654	0.847036
PC(O-16:0/20:3)	0.00749277	0.102456	0.0731313	0.941702	0.983542	1.00752	0.82422	1.23159		0.0135093	0.0372571	0.362597	0.717026	0.999479	-0.0596523	0.0866709		-0.140114	0.118464	-1.18275	0.236908	0.488826	0.869259	0.689148	1.09644		0.00815539	0.0770219	0.105884	0.915674	0.997914	1.00819	0.866921	1.17248		-0.119137	0.130151	-0.915379	0.359993	0.677474	0.887686	0.68782	1.14563		-0.081059	0.0970944	-0.834847	0.403804	0.701738
PC(O-16:0/20:4)	-0.0447215	0.101251	-0.441688	0.658715	0.983542	0.956264	0.784138	1.16617		-0.0223924	0.0362661	-0.617447	0.537161	0.999479	-0.093608	0.0488232		-0.104893	0.115974	-0.904449	0.365757	0.628582	0.900421	0.717345	1.13022		-0.0766968	0.0760196	-1.00891	0.313018	0.817563	0.926171	0.797961	1.07498		-0.0988083	0.122854	-0.804274	0.421239	0.725305	0.905916	0.712057	1.15255		-0.0503059	0.0966938	-0.520259	0.602883	0.822658
PC(O-16:0/22:6)	0.0703333	0.101504	0.692913	0.488364	0.961131	1.07287	0.879316	1.30902		-0.00480845	0.0364558	-0.131898	0.895107	0.999479	-0.0763966	0.0667797		0.128897	0.116912	1.10252	0.270236	0.527101	1.13757	0.904616	1.43052		0.0516989	0.0757467	0.682524	0.494908	0.891072	1.05306	0.90777	1.2216		-0.119124	0.120521	-0.988414	0.32295	0.633219	0.887697	0.700935	1.12422		0.200352	0.0965073	2.07603	0.0378915	0.345908
PC(O-18:0/18:1)	-0.0158527	0.103719	-0.152843	0.878522	0.983542	0.984272	0.80321	1.20615		-0.0139829	0.0379856	-0.368111	0.712913	0.999479	-0.0885752	0.0606093		-0.221216	0.119948	-1.84427	0.0651442	0.230156	0.801543	0.633617	1.01397		-0.0524134	0.0786622	-0.66631	0.505213	0.896766	0.948936	0.813352	1.10712		0.00182988	0.133904	0.0136656	0.989097	0.993074	1.00183	0.770575	1.30249		-0.0474895	0.0996117	-0.476747	0.633542	0.842608
PC(O-18:0/18:2)	0.00937646	0.106128	0.0883505	0.929598	0.983542	1.00942	0.819853	1.24282		0.0147128	0.03856	0.381557	0.702917	0.999479	-0.0610072	0.0904328		-0.184533	0.123286	-1.49679	0.134449	0.357842	0.831492	0.653005	1.05877		-0.00964036	0.0807742	-0.11935	0.904998	0.997914	0.990406	0.84539	1.1603		0.043097	0.134783	0.319752	0.749157	0.905552	1.04404	0.801659	1.3597		-0.0352937	0.101299	-0.34841	0.727532	0.889929
PC(O-18:0/20:4)	-0.117886	0.0973022	-1.21155	0.225685	0.954638	0.888797	0.734478	1.07554		-0.000970309	0.0358823	-0.0270415	0.978435	0.999479	-0.0714321	0.0694915		-0.146827	0.110124	-1.33329	0.182436	0.436565	0.863443	0.695819	1.07145		-0.00624552	0.0741133	-0.0842699	0.932842	0.997914	0.993774	0.859411	1.14914		0.0023239	0.122342	0.0189952	0.984845	0.993074	1.00233	0.788627	1.27393		-0.0716121	0.093866	-0.762918	0.445512	0.72174
PC(O-18:0/22:6)	-0.0125654	0.102014	-0.123173	0.90197	0.983542	0.987513	0.808553	1.20608		0.0109851	0.0368998	0.2977	0.766029	0.999479	-0.061475	0.0834451		0.089925	0.118294	0.76018	0.447147	0.702643	1.09409	0.867684	1.37958		0.0703361	0.0773147	0.909738	0.362961	0.845989	1.07287	0.922009	1.24841		-0.0558258	0.12641	-0.441624	0.658761	0.861824	0.945704	0.738167	1.21159		0.14805	0.0977145	1.51513	0.12974	0.454031
PC(O-18:1/18:1)	2.4e-05	0.109964	0.000218194	0.999826	0.999826	1.00002	0.806137	1.24054		-0.0525576	0.0406101	-1.2942	0.196065	0.999479	-0.132304	0.0271883		-0.141535	0.125355	-1.12907	0.25887	0.518433	0.868025	0.678937	1.10978		-0.156555	0.0853847	-1.83352	0.066725	0.685402	0.855085	0.723316	1.01086		-0.0138022	0.137501	-0.10038	0.920043	0.97608	0.986293	0.753295	1.29136		-0.0223276	0.106694	-0.209268	0.834239	0.942198
PC(O-18:1/18:2)	0.0544113	0.106522	0.510799	0.609492	0.975858	1.05592	0.856957	1.30107		-0.00451132	0.0391714	-0.115169	0.908348	0.999479	-0.0814319	0.0724093		-0.0859	0.12162	-0.706299	0.480002	0.726306	0.917686	0.723055	1.16471		-0.0570311	0.0814331	-0.700343	0.483713	0.885053	0.944565	0.80522	1.10802		0.0945105	0.131064	0.7211	0.470848	0.756507	1.09912	0.850126	1.42104		0.0288903	0.103016	0.280445	0.779136	0.912438
PC(O-32:1)	0.02897	0.0998927	0.290012	0.771807	0.983542	1.02939	0.846355	1.25202		-0.00421105	0.0365501	-0.115213	0.908312	0.999479	-0.0759844	0.0675622		0.0977465	0.113762	0.859218	0.39022	0.659763	1.10268	0.8823	1.37811		-0.00435109	0.0743867	-0.0584929	0.953356	0.997914	0.995658	0.86058	1.15194		0.0953308	0.119343	0.798798	0.424408	0.727417	1.10002	0.870596	1.38991		0.145219	0.0950352	1.52806	0.126498	0.454031
PC(O-32:2)	0.0856179	0.0988089	0.8665	0.386216	0.954638	1.08939	0.897588	1.32218		-2.38e-05	0.0364014	-0.000653512	0.999479	0.999479	-0.0715051	0.0714575		0.00174644	0.117296	0.0148892	0.988121	0.992094	1.00175	0.796005	1.26067		8.01e-05	0.0749777	0.00106799	0.999148	0.999887	1.00008	0.863401	1.1584		0.0551452	0.118442	0.465589	0.64151	0.857361	1.05669	0.837783	1.33281		0.0827683	0.0944448	0.876367	0.38083	0.684819
PC(O-34:1)	0.0317343	0.110973	0.285964	0.774906	0.983542	1.03224	0.830465	1.28305		-0.0327487	0.0405408	-0.807797	0.419509	0.999479	-0.112359	0.046861		-0.113032	0.125231	-0.902592	0.366743	0.628582	0.893122	0.698737	1.14158		-0.14041	0.0845116	-1.66143	0.0966268	0.712938	0.869002	0.736348	1.02555		-0.0121507	0.139507	-0.0870974	0.930594	0.980578	0.987923	0.751578	1.29859		0.0175748	0.107031	0.164202	0.869572	0.953601
PC(O-34:2)	0.0105487	0.103946	0.101483	0.919167	0.983542	1.0106	0.824333	1.23897		0.0228504	0.0376749	0.606516	0.544388	0.999479	-0.0511317	0.0968325		-0.0720338	0.119838	-0.601092	0.547779	0.777058	0.930499	0.735715	1.17685		0.0244064	0.0778772	0.313396	0.75398	0.979664	1.02471	0.879648	1.19369		0.00931844	0.125143	0.0744622	0.940643	0.985511	1.00936	0.789814	1.28994		0.0254516	0.0988051	0.257594	0.79672	0.919481
PC(O-34:4)	0.0374594	0.0988248	0.379049	0.704652	0.983542	1.03817	0.855359	1.26005		-0.0211222	0.0355604	-0.593981	0.552735	0.999479	-0.0909521	0.0487076		-0.0458295	0.118957	-0.385263	0.700043	0.875346	0.955205	0.756555	1.20601		-0.0396192	0.0747734	-0.529858	0.596211	0.921589	0.961155	0.830128	1.11286		-0.00678578	0.118408	-0.0573086	0.954299	0.98589	0.993237	0.787525	1.25268		0.00519806	0.0943145	0.0551142	0.956048	0.983626
PC(O-35:4)	-0.0317933	0.100539	-0.316229	0.751829	0.983542	0.968707	0.795451	1.1797		-0.0428288	0.0356188	-1.20242	0.229648	0.999479	-0.112773	0.0271158		-0.0902267	0.117449	-0.768218	0.442357	0.702643	0.913724	0.725842	1.15024		-0.089973	0.0744862	-1.20792	0.22708	0.76434	0.913956	0.789808	1.05762		-0.143382	0.121242	-1.18262	0.236962	0.56425	0.866423	0.68317	1.09883		-0.0348496	0.0949949	-0.366858	0.713725	0.879916
PC(O-36:0)	0.0126874	0.104977	0.120859	0.903803	0.983542	1.01277	0.82443	1.24413		0.00158578	0.0382203	0.0414905	0.966918	0.999479	-0.0734672	0.0766388		-0.149595	0.120511	-1.24134	0.214481	0.463104	0.861057	0.679912	1.09046		0.0265629	0.0796157	0.333639	0.738652	0.979664	1.02692	0.878549	1.20035		0.0890096	0.128473	0.692826	0.488419	0.765219	1.09309	0.849767	1.40609		-0.0444695	0.100483	-0.442557	0.658086	0.848649
PC(O-36:5)	0.130139	0.100629	1.29325	0.195924	0.954638	1.13899	0.935111	1.38731		0.016894	0.0362303	0.466296	0.641163	0.999479	-0.0542512	0.0880392		0.0849616	0.114238	0.743726	0.457042	0.710217	1.08868	0.87028	1.36188		0.0642416	0.0737407	0.871182	0.383655	0.846142	1.06635	0.922848	1.23217		-0.045327	0.117538	-0.385636	0.699767	0.8843	0.955685	0.759042	1.20327		0.22491	0.0956767	2.35073	0.0187365	0.29634
PC(O-38:5)	-0.0457189	0.0984173	-0.464541	0.64226	0.983542	0.95531	0.787719	1.15856		-0.0380713	0.0358794	-1.06109	0.289051	0.999479	-0.108527	0.0323849		-0.101389	0.111508	-0.909258	0.363214	0.626837	0.903581	0.726192	1.1243		-0.0916094	0.0749779	-1.22182	0.221776	0.76434	0.912462	0.787757	1.05691		0.00752071	0.123739	0.0607786	0.951535	0.985754	1.00755	0.790568	1.28408		0.0360781	0.094616	0.381311	0.702972	0.874235
PC(O-40:5)	-0.0214683	0.100778	-0.213026	0.831307	0.983542	0.97876	0.80333	1.1925		0.0174266	0.0366071	0.476043	0.634207	0.999479	-0.0544587	0.0893118		-0.122305	0.115804	-1.05613	0.290909	0.555844	0.884879	0.705198	1.11034		0.00787534	0.0762441	0.103291	0.917732	0.997914	1.00791	0.868	1.17036		0.088351	0.130553	0.676746	0.498567	0.765219	1.09237	0.845753	1.4109		0.0154154	0.0960448	0.160502	0.872486	0.954403
PC(P-15:0/20:4) (a)	-0.0292526	0.0987333	-0.296279	0.767017	0.983542	0.971171	0.800302	1.17852		-0.0485594	0.0354222	-1.37087	0.170897	0.999479	-0.118118	0.0209991		-0.269106	0.115022	-2.33962	0.0193036	0.121117	0.764062	0.609849	0.957272		-0.131789	0.0733634	-1.79638	0.0724338	0.685402	0.876526	0.759131	1.01208		-0.14844	0.121096	-1.22581	0.220272	0.549946	0.862052	0.679918	1.09298		-0.0982995	0.0932624	-1.05401	0.291878	0.63002
PC(P-15:0/20:4) (b)	-0.0228929	0.100266	-0.228322	0.819396	0.983542	0.977367	0.802992	1.18961		-0.0703178	0.0356498	-1.97246	0.0489893	0.999479	-0.140323	-0.000312442		-0.199548	0.119324	-1.67233	0.0944599	0.279646	0.819101	0.648289	1.03492		-0.126444	0.0730088	-1.7319	0.0832917	0.712938	0.881224	0.76373	1.01679		-0.16737	0.123631	-1.35379	0.175803	0.498775	0.845886	0.663861	1.07782		-0.0571982	0.0939743	-0.608659	0.542751	0.780269
PC(P-16:0/14:0)	0.0309766	0.104378	0.296774	0.766639	0.983542	1.03146	0.840633	1.26561		-0.00276066	0.0378063	-0.0730212	0.941812	0.999479	-0.0770007	0.0714794		-0.00243979	0.121435	-0.0200913	0.983971	0.991916	0.997563	0.786276	1.26563		-0.0433059	0.0781855	-0.553886	0.579657	0.921589	0.957618	0.821561	1.11621		-0.12942	0.123581	-1.04724	0.294987	0.608311	0.878605	0.689606	1.1194		0.000871245	0.0993244	0.00877171	0.993001	0.997873
PC(P-16:0/16:0)	0.0939024	0.105408	0.890844	0.373013	0.954638	1.09845	0.893424	1.35053		0.0140261	0.0383565	0.365676	0.714729	0.999479	-0.0612945	0.0893466		0.0392851	0.120939	0.324834	0.745307	0.897783	1.04007	0.820574	1.31827		-0.068523	0.0779831	-0.87869	0.379569	0.846142	0.933772	0.80142	1.08798		-0.0708393	0.123216	-0.574921	0.565345	0.809643	0.931612	0.731735	1.18609		0.0461964	0.101248	0.456268	0.648197	0.846899
PC(P-16:0/16:1)	0.0435026	0.111215	0.391157	0.695682	0.983542	1.04446	0.839897	1.29885		0.0125144	0.0406465	0.307885	0.75827	0.999479	-0.0673028	0.0923317		0.0336574	0.127061	0.264892	0.791093	0.914677	1.03423	0.806237	1.3267		-0.063122	0.0828257	-0.762106	0.445997	0.867844	0.938829	0.798149	1.10431		-0.0955038	0.132935	-0.718426	0.472494	0.756507	0.908915	0.700437	1.17944		0.00923002	0.106803	0.086421	0.931132	0.979225
PC(P-16:0/18:0)	0.0191203	0.107071	0.178576	0.85827	0.983542	1.0193	0.826352	1.25731		-0.0127816	0.0392735	-0.32545	0.744947	0.999479	-0.0899028	0.0643397		-0.222466	0.124688	-1.78418	0.0743948	0.244534	0.800542	0.626974	1.02216		-0.0922033	0.0817357	-1.12807	0.259292	0.767628	0.91192	0.77693	1.07036		-0.0355866	0.13163	-0.270354	0.786888	0.916609	0.965039	0.745592	1.24907		0.0181429	0.102817	0.176459	0.859934	0.951389
PC(P-16:0/18:1)	0.0450184	0.113579	0.39636	0.691839	0.983542	1.04605	0.837283	1.30686		-0.0279723	0.041433	-0.675123	0.499843	0.999479	-0.109334	0.0533894		-0.0784588	0.128901	-0.608675	0.54274	0.774309	0.92454	0.718133	1.19027		-0.131642	0.0859494	-1.53162	0.125617	0.712938	0.876655	0.740742	1.03751		-0.0696105	0.135384	-0.514172	0.607132	0.837462	0.932757	0.715368	1.21621		0.0162488	0.108302	0.150032	0.880739	0.957436
PC(P-16:0/18:2)	-0.0606943	0.107961	-0.562186	0.573989	0.975858	0.941111	0.76163	1.16289		-0.044563	0.0393496	-1.13249	0.257856	0.999479	-0.121834	0.0327077		-0.164374	0.123066	-1.33566	0.181661	0.436565	0.848425	0.666591	1.07986		-0.137841	0.0823815	-1.67321	0.0942866	0.712938	0.871237	0.74133	1.02391		-0.0518707	0.129199	-0.401479	0.688068	0.877904	0.949452	0.737052	1.22306		-0.0817883	0.104066	-0.785924	0.431912	0.709645
PC(P-16:0/18:3)	0.0898751	0.10617	0.846517	0.397265	0.954638	1.09404	0.888505	1.34712		-0.00334295	0.0383279	-0.0872196	0.930524	0.999479	-0.0786073	0.0719214		-0.123038	0.123886	-0.993156	0.320634	0.594201	0.88423	0.693606	1.12724		-0.079385	0.0804342	-0.986957	0.323664	0.821777	0.923684	0.788963	1.08141		-0.00454093	0.124435	-0.0364924	0.97089	0.993074	0.995469	0.780025	1.27042		0.0730837	0.101084	0.722999	0.469681	0.740612
PC(P-16:0/20:4)	-0.0819769	0.100691	-0.814139	0.415565	0.954638	0.921293	0.756291	1.12229		-0.0488581	0.0363236	-1.34508	0.179078	0.999479	-0.120187	0.0224702		-0.230947	0.116475	-1.9828	0.0473896	0.187088	0.793782	0.631768	0.997344		-0.144012	0.0761373	-1.89147	0.058561	0.685402	0.865878	0.745842	1.00523		-0.119998	0.120464	-0.996134	0.319185	0.632052	0.886922	0.700401	1.12312		-0.128862	0.0971158	-1.32689	0.184545	0.52906
PC(P-16:0/20:5)	0.0555162	0.100891	0.550258	0.582142	0.975858	1.05709	0.867424	1.28822		-0.0120576	0.0360803	-0.334187	0.738348	0.999479	-0.0829082	0.0587931		-0.0309484	0.115263	-0.268502	0.788313	0.914677	0.969526	0.773477	1.21527		-0.023198	0.0742274	-0.312526	0.754641	0.979664	0.977069	0.844776	1.13008		-0.113833	0.119568	-0.952034	0.34108	0.651706	0.892407	0.705971	1.12808		0.104522	0.0948667	1.10177	0.27056	0.61154
PC(P-16:0/22:6)	0.0135762	0.102541	0.132399	0.894669	0.983542	1.01367	0.829112	1.23931		-0.0435975	0.0369992	-1.17834	0.239102	0.999479	-0.116253	0.0290577		0.0112745	0.117032	0.0963367	0.923253	0.965457	1.01134	0.804042	1.27208		-0.0546041	0.0773157	-0.706249	0.480033	0.885053	0.94686	0.813717	1.10179		-0.233379	0.122902	-1.89891	0.0575766	0.368728	0.791854	0.622345	1.00753		0.0800878	0.0970716	0.825039	0.40935	0.704476
PC(P-17:0/20:4) (a)	-0.0661021	0.0981583	-0.673423	0.500678	0.96403	0.936035	0.772218	1.13461		-0.03145	0.0356142	-0.883075	0.377529	0.999479	-0.101385	0.0384854		-0.135811	0.113198	-1.19977	0.23023	0.485685	0.873007	0.6993	1.08986		-0.103331	0.0733583	-1.40858	0.15896	0.726275	0.901829	0.781052	1.04128		-0.251534	0.116937	-2.15101	0.0314752	0.309491	0.777607	0.618334	0.977907		-0.0632861	0.0940128	-0.673165	0.500842	0.751903
PC(P-17:0/20:4) (b)	-0.0887921	0.100431	-0.88411	0.376637	0.954638	0.915036	0.751538	1.1141		-0.0608754	0.0357159	-1.70444	0.0887871	0.999479	-0.13101	0.00925962		-0.208373	0.116283	-1.79194	0.0731423	0.243483	0.811904	0.646434	1.01973		-0.13909	0.0743182	-1.87155	0.0612693	0.685402	0.87015	0.752199	1.0066		-0.223079	0.120929	-1.84471	0.0650795	0.368728	0.800052	0.631224	1.01403		-0.0865343	0.0950425	-0.910479	0.36257	0.68345
PC(P-18:0/18:2)	-0.0600299	0.107526	-0.558282	0.576652	0.975858	0.941736	0.762786	1.16267		-0.0243062	0.0388421	-0.625769	0.53169	0.999479	-0.10058	0.0519678		-0.22405	0.125542	-1.78466	0.0743158	0.244534	0.799275	0.624935	1.02225		-0.105039	0.082132	-1.27891	0.20093	0.75302	0.900289	0.766425	1.05753		0.00394894	0.130641	0.0302274	0.975886	0.993074	1.00396	0.777165	1.29693		-0.0586536	0.102951	-0.569726	0.568863	0.807172
PC(P-18:0/20:4)	-0.115192	0.100285	-1.14864	0.250704	0.954638	0.891195	0.732167	1.08477		-0.045049	0.0362547	-1.24257	0.214483	0.999479	-0.116242	0.0261441		-0.268044	0.116435	-2.3021	0.0213294	0.121785	0.764874	0.608808	0.960946		-0.114442	0.076065	-1.50453	0.132444	0.712938	0.891863	0.768335	1.03525		-0.0874233	0.121058	-0.722159	0.470197	0.756507	0.916289	0.722749	1.16166		-0.133281	0.0965329	-1.38068	0.167377	0.497482
PC(P-18:0/22:5)	-0.0569333	0.10402	-0.54733	0.584152	0.975858	0.944657	0.770428	1.15829		-0.00182278	0.0381208	-0.0478157	0.961878	0.999479	-0.0766804	0.0730349		-0.0597448	0.121487	-0.491779	0.622875	0.828656	0.942005	0.742409	1.19526		-0.0375382	0.0795999	-0.471585	0.637223	0.939527	0.963158	0.824025	1.12578		0.0570065	0.1258	0.453151	0.65044	0.85771	1.05866	0.827325	1.35469		0.0508534	0.0989751	0.5138	0.607392	0.824307
PC(P-18:0/22:6)	-0.00981072	0.104753	-0.0936553	0.925383	0.983542	0.990237	0.806442	1.21592		-0.0266117	0.0378558	-0.702975	0.482328	0.999479	-0.100949	0.0477256		-0.013089	0.120188	-0.108905	0.913278	0.96456	0.986996	0.779851	1.24916		-0.0446682	0.0791038	-0.564678	0.572293	0.921589	0.956315	0.818967	1.1167		-0.173786	0.125443	-1.38538	0.165937	0.494554	0.840477	0.657277	1.07474		0.083313	0.0995423	0.83696	0.402615	0.701299
PC(P-18:1/18:1)	0.0394278	0.113423	0.347617	0.728128	0.983542	1.04022	0.83287	1.29918		-0.0315634	0.0413185	-0.763904	0.445207	0.999479	-0.1127	0.0495736		-0.0283446	0.128962	-0.219791	0.826034	0.92602	0.972053	0.754949	1.25159		-0.138383	0.0869271	-1.59194	0.111398	0.712938	0.870765	0.734357	1.03251		-0.0146204	0.137775	-0.106118	0.915489	0.974007	0.985486	0.752273	1.291		0.0135369	0.10957	0.123545	0.901675	0.967557
PC(P-18:1/22:6)	0.021617	0.107759	0.200605	0.841007	0.983542	1.02185	0.827301	1.26215		-0.0304398	0.039272	-0.7751	0.438568	0.999479	-0.107558	0.0466786		0.09629	0.122713	0.784678	0.432642	0.692431	1.10108	0.865695	1.40046		-0.0654207	0.0823071	-0.794836	0.426709	0.863714	0.936673	0.797126	1.10065		-0.144203	0.132872	-1.08527	0.277801	0.599865	0.865712	0.667225	1.12325		0.14748	0.102991	1.43197	0.152153	0.476586
PC(P-20:0/20:4)	-0.0937029	0.10012	-0.935902	0.349324	0.954638	0.910553	0.748312	1.10797		0.00329889	0.036311	0.0908509	0.92764	0.999479	-0.0680049	0.0746026		-0.134801	0.115248	-1.16966	0.242138	0.498245	0.873889	0.697199	1.09536		-0.0632272	0.0755697	-0.836674	0.402776	0.860106	0.93873	0.809496	1.0886		0.169722	0.122745	1.38273	0.166749	0.494554	1.18498	0.931599	1.50727		-0.0421038	0.0952256	-0.442148	0.658382	0.848649
PC(P-35:2)(a)	-0.0389611	0.103798	-0.375356	0.707396	0.983542	0.961788	0.784742	1.17878		-0.0368303	0.0373393	-0.986367	0.324328	0.999479	-0.110153	0.0364928		-0.144569	0.121117	-1.19363	0.232625	0.487934	0.865395	0.682526	1.09726		-0.0880164	0.0772974	-1.13867	0.25484	0.76434	0.915746	0.787006	1.06555		-0.222156	0.123664	-1.79645	0.0724237	0.368728	0.80079	0.628428	1.02043		-0.0812955	0.0988037	-0.822798	0.410623	0.704476
PC(P-35:2)(b)	-0.00422208	0.103193	-0.0409145	0.967364	0.985105	0.995787	0.813446	1.219		-0.0543357	0.0371338	-1.46324	0.143895	0.999479	-0.127255	0.0185837		-0.19678	0.121217	-1.62337	0.10451	0.289919	0.821371	0.647679	1.04164		-0.116518	0.0772694	-1.50795	0.131567	0.712938	0.890014	0.764933	1.03555		-0.234975	0.126177	-1.86226	0.0625661	0.368728	0.79059	0.617375	1.0124		-0.0312294	0.098368	-0.317475	0.750883	0.899172
PC(P-36:3)	-0.00603106	0.104831	-0.0575315	0.954122	0.983542	0.993987	0.809373	1.22071		-0.0240918	0.0378298	-0.636848	0.524453	0.999479	-0.098378	0.0501943		-0.253789	0.122056	-2.07929	0.0375911	0.164653	0.775855	0.610782	0.985542		-0.106679	0.0776126	-1.37451	0.169284	0.745847	0.898814	0.771978	1.04649		-0.233257	0.129661	-1.79897	0.0720237	0.368728	0.79195	0.614228	1.02109		-0.177859	0.101475	-1.75275	0.0796456	0.38397
PC(P-38:5) (a)	-0.074504	0.107048	-0.695986	0.486437	0.961131	0.928204	0.75253	1.14489		-0.0288002	0.039051	-0.737501	0.461089	0.999479	-0.105484	0.0478841		-0.102925	0.123301	-0.834744	0.403862	0.667754	0.902195	0.708511	1.14883		-0.108736	0.0818644	-1.32824	0.184099	0.750088	0.896968	0.763998	1.05308		-0.0674859	0.130932	-0.515427	0.606255	0.837462	0.934741	0.723172	1.20821		-0.0272987	0.103325	-0.264203	0.791623	0.917842
PC(P-38:5) (b)	-0.0797385	0.10229	-0.77953	0.435667	0.954638	0.923358	0.755614	1.12834		-0.044099	0.036383	-1.21208	0.225932	0.999479	-0.115544	0.0273462		-0.249397	0.120993	-2.06125	0.0392792	0.169081	0.77927	0.61475	0.98782		-0.0875944	0.0763651	-1.14705	0.251362	0.76434	0.916132	0.788778	1.06405		-0.100875	0.134321	-0.751005	0.45265	0.746168	0.904046	0.694794	1.17632		-0.0739855	0.097175	-0.761363	0.44644	0.72174
PE(15-MHDA_18:1)	-0.063004	0.101307	-0.621909	0.534002	0.973157	0.93894	0.769847	1.14517		-0.0462451	0.0362477	-1.27581	0.202489	0.999479	-0.117425	0.0249344		-0.416318	0.12142	-3.42874	0.0006064	0.0406562	0.659471	0.519807	0.836659		-0.21017	0.0772455	-2.7208	0.00651234	0.644226	0.810447	0.696581	0.942925		-0.325898	0.11979	-2.72058	0.00651677	0.299263	0.721879	0.57082	0.912914		-0.225348	0.0971369	-2.3199	0.0203464	0.29634
PE(15-MHDA_18:2)	-0.0195476	0.0997882	-0.195891	0.844696	0.983542	0.980642	0.806437	1.19248		-0.0291331	0.0359084	-0.811317	0.417486	0.999479	-0.0996463	0.04138		-0.364098	0.11931	-3.0517	0.00227552	0.0549795	0.694823	0.549943	0.877872		-0.150876	0.0761122	-1.98229	0.0474468	0.685402	0.859954	0.740777	0.998305		-0.298284	0.121294	-2.45919	0.0139252	0.299263	0.742091	0.585075	0.941244		-0.248974	0.0962143	-2.5877	0.00966191	0.29634
PE(15-MHDA_20:4)	-0.123068	0.100856	-1.22023	0.222377	0.954638	0.884204	0.725611	1.07746		-0.0490535	0.0364238	-1.34674	0.178542	0.999479	-0.120579	0.0224717		-0.325303	0.116533	-2.79152	0.00524619	0.0692748	0.722308	0.574817	0.907644		-0.182311	0.0770757	-2.36535	0.0180132	0.685402	0.833342	0.716498	0.969241		-0.309704	0.11714	-2.64387	0.00819629	0.299263	0.733664	0.583159	0.923012		-0.255641	0.0985459	-2.59413	0.00948314	0.29634
PE(15-MHDA_22:6)	-0.129868	0.103109	-1.25952	0.207842	0.954638	0.878211	0.717517	1.07489		-0.0673779	0.037207	-1.81089	0.0706282	0.999479	-0.140441	0.00568526		-0.237192	0.118672	-1.99871	0.0456392	0.184976	0.788839	0.625136	0.995412		-0.175221	0.0772582	-2.26799	0.0233299	0.685402	0.839272	0.721338	0.976486		-0.428706	0.124864	-3.43338	0.000596107	0.299263	0.651352	0.509954	0.831955		-0.182185	0.0996449	-1.82834	0.067498	0.370787
PE(16:0_16:0)	0.0505393	0.099287	0.509022	0.610737	0.975858	1.05184	0.865836	1.2778		0.0104593	0.035919	0.291192	0.770999	0.999479	-0.0600746	0.0809933		-0.110406	0.115241	-0.95804	0.338043	0.603176	0.895471	0.714427	1.12239		-0.0276861	0.0751791	-0.368268	0.712673	0.968717	0.972694	0.839426	1.12712		-0.247753	0.122498	-2.0225	0.0431244	0.339308	0.780553	0.613948	0.992368		-0.0790904	0.0954026	-0.829018	0.407094	0.704189
PE(16:0_16:1)	0.0320464	0.102919	0.311376	0.755514	0.983542	1.03257	0.843943	1.26335		0.00385439	0.0369028	0.104447	0.916847	0.999479	-0.0686114	0.0763202		-0.304199	0.123073	-2.4717	0.0134472	0.10076	0.737714	0.5796	0.938962		-0.0859717	0.0773251	-1.11182	0.266215	0.785019	0.91762	0.788574	1.06778		-0.222434	0.122271	-1.81918	0.0688832	0.368728	0.800568	0.629971	1.01736		-0.204695	0.0982869	-2.08263	0.0372848	0.345739
PE(16:0_18:1)	-0.0347327	0.101437	-0.342406	0.732045	0.983542	0.965864	0.791721	1.17831		0.00155303	0.0362956	0.0427884	0.965884	0.999479	-0.0697206	0.0728266		-0.394864	0.12208	-3.23447	0.00121868	0.0417057	0.673772	0.530394	0.855909		-0.117231	0.0755885	-1.55092	0.120922	0.712938	0.889379	0.766911	1.03141		-0.235321	0.121205	-1.94151	0.0521959	0.368728	0.790317	0.623206	1.00224		-0.24453	0.0971895	-2.51602	0.0118689	0.29634
PE(16:0_18:2)	0.0139747	0.100065	0.139656	0.888932	0.983542	1.01407	0.833476	1.2338		-0.000597423	0.0359439	-0.016621	0.986744	0.999479	-0.0711803	0.0699854		-0.364504	0.119419	-3.05231	0.00227089	0.0549795	0.694541	0.549602	0.877703		-0.0957058	0.0750358	-1.27547	0.202143	0.75302	0.908731	0.784447	1.05271		-0.17995	0.118665	-1.51645	0.129407	0.444332	0.835312	0.661974	1.05404		-0.224778	0.095718	-2.34834	0.0188573	0.29634
PE(16:0_18:3) (a)	0.0411292	0.102249	0.402245	0.687504	0.983542	1.04199	0.852761	1.2732		0.0476244	0.0368397	1.29275	0.196568	0.999479	-0.0247176	0.119966		-0.296186	0.119781	-2.47274	0.0134082	0.10076	0.743649	0.588045	0.940428		-0.0683364	0.0772026	-0.885156	0.376072	0.845989	0.933946	0.802797	1.08652		-0.0291678	0.12343	-0.236311	0.813191	0.932801	0.971253	0.762551	1.23708		-0.130277	0.096643	-1.34803	0.177649	0.517741
PE(16:0_18:3) (b)	0.116341	0.101218	1.14942	0.250385	0.954638	1.12338	0.921233	1.36988		-0.000791109	0.0363923	-0.0217384	0.982663	0.999479	-0.0722544	0.0706722		-0.36329	0.120755	-3.00848	0.00262555	0.0591523	0.695385	0.54883	0.881074		-0.101765	0.0763928	-1.33213	0.182818	0.750088	0.903242	0.777637	1.04913		-0.235483	0.124065	-1.89806	0.0576875	0.368728	0.790189	0.619622	1.00771		-0.111574	0.0956154	-1.1669	0.243251	0.59647
PE(16:0_20:3)	0.0596199	0.0996946	0.598025	0.549823	0.975858	1.06143	0.873036	1.29048		-0.0185639	0.0358779	-0.517418	0.605044	0.999479	-0.0890171	0.0518894		-0.443695	0.120903	-3.66983	0.000242708	0.0396428	0.641661	0.506282	0.81324		-0.105701	0.0750523	-1.40836	0.159024	0.726275	0.899694	0.776621	1.04227		-0.0702378	0.123716	-0.567736	0.570214	0.813506	0.932172	0.731458	1.18796		-0.195277	0.0948651	-2.05847	0.0395452	0.345973
PE(16:0_20:4)	-0.120175	0.103204	-1.16444	0.244245	0.954638	0.886765	0.724371	1.08557		-0.0373455	0.0369033	-1.01198	0.311931	0.999479	-0.109812	0.0351213		-0.332655	0.122214	-2.72192	0.00649045	0.0736568	0.717017	0.564288	0.911083		-0.166142	0.0774075	-2.14633	0.0318468	0.685402	0.846926	0.727704	0.98568		-0.204216	0.119947	-1.70256	0.0886511	0.379515	0.815286	0.644483	1.03136		-0.27489	0.0992762	-2.76894	0.00562391	0.29634
PE(16:0_20:5)	0.0539251	0.100073	0.538856	0.589986	0.975858	1.05541	0.867435	1.28411		0.00866611	0.0363901	0.238145	0.811845	0.999479	-0.062793	0.0801252		-0.14281	0.112883	-1.26511	0.205831	0.453905	0.866919	0.694852	1.0816		-0.0613266	0.0744005	-0.824278	0.409782	0.863714	0.940516	0.812896	1.08817		-0.171597	0.121772	-1.40917	0.158786	0.487422	0.842319	0.663474	1.06937		-0.0164921	0.0956362	-0.172446	0.863087	0.952902
PE(16:0_22:6)	-0.0856993	0.103229	-0.830188	0.406433	0.954638	0.91787	0.749744	1.1237		-0.0474779	0.037285	-1.27338	0.203348	0.999479	-0.120694	0.0257384		-0.198991	0.118943	-1.67299	0.0943284	0.279646	0.819557	0.649134	1.03472		-0.133941	0.0776343	-1.72529	0.0844758	0.712938	0.874641	0.751184	1.01839		-0.273741	0.123352	-2.21918	0.0264747	0.304247	0.760529	0.597198	0.968531		-0.149416	0.0984468	-1.51774	0.12908	0.454031
PE(16:1_18:2)	0.123837	0.103877	1.19215	0.233201	0.954638	1.13183	0.92334	1.3874		0.00813884	0.0373273	0.21804	0.827468	0.999479	-0.0651606	0.0814383		-0.300396	0.121679	-2.46876	0.0135583	0.10076	0.740525	0.5834	0.939968		-0.0690228	0.077986	-0.885067	0.376121	0.845989	0.933305	0.801015	1.08744		-0.163918	0.123929	-1.32268	0.185941	0.510333	0.848811	0.665768	1.08218		-0.131821	0.0984004	-1.33964	0.180363	0.523613
PE(16:1_20:4)	0.0474235	0.107096	0.442811	0.657902	0.983542	1.04857	0.850032	1.29347		-0.0178452	0.0382518	-0.466518	0.641004	0.999479	-0.0929601	0.0572698		-0.285204	0.125906	-2.2652	0.0235001	0.126531	0.751861	0.587443	0.962297		-0.13069	0.0799506	-1.63463	0.102126	0.712938	0.87749	0.750217	1.02635		-0.214697	0.125666	-1.70847	0.0875492	0.379515	0.806786	0.630654	1.03211		-0.184984	0.10184	-1.81642	0.069306	0.370787
PE(17:0_18:1)	-0.0679519	0.102526	-0.662776	0.507474	0.969638	0.934305	0.76422	1.14225		-0.0156981	0.0366754	-0.428028	0.668775	0.999479	-0.0877174	0.0563212		-0.423591	0.123348	-3.43411	0.000594492	0.0406562	0.654691	0.514094	0.83374		-0.144843	0.0765505	-1.89212	0.0584753	0.685402	0.865158	0.74462	1.00521		-0.305545	0.122633	-2.49155	0.0127186	0.299263	0.736721	0.57932	0.936889		-0.253887	0.0982966	-2.58286	0.00979841	0.29634
PE(17:0_18:2)	0.0404135	0.100724	0.401232	0.688249	0.983542	1.04124	0.854703	1.26849		-0.0324464	0.0359899	-0.90154	0.367642	0.999479	-0.10312	0.0382269		-0.390366	0.12082	-3.23096	0.00123376	0.0417057	0.676809	0.534101	0.857648		-0.16962	0.0762068	-2.22578	0.0260289	0.685402	0.843986	0.726886	0.97995		-0.312349	0.121897	-2.56241	0.010395	0.299263	0.731726	0.576222	0.929196		-0.208096	0.0963117	-2.16065	0.030722	0.324648
PE(17:0_20:4)	-0.144373	0.106135	-1.36027	0.173745	0.954638	0.865565	0.703003	1.06572		-0.0454323	0.0378991	-1.19877	0.231063	0.999479	-0.119854	0.0289899		-0.360003	0.125261	-2.87403	0.00405275	0.0691286	0.697674	0.545796	0.891815		-0.224134	0.0803031	-2.7911	0.00525287	0.644226	0.799208	0.682817	0.935438		-0.23892	0.123224	-1.93891	0.0525119	0.368728	0.787478	0.618515	1.0026		-0.254204	0.101843	-2.49605	0.0125586	0.29634
PE(17:0_22:6)	-0.0574403	0.104015	-0.55223	0.580791	0.975858	0.944178	0.770045	1.15769		-0.0521291	0.0377423	-1.38119	0.167706	0.999479	-0.126243	0.0219852		-0.225708	0.121118	-1.86353	0.0623873	0.22574	0.797951	0.629332	1.01175		-0.148693	0.0784392	-1.89565	0.058006	0.685402	0.861833	0.739017	1.00506		-0.276757	0.126134	-2.19416	0.028224	0.304247	0.758238	0.592162	0.970892		-0.0915403	0.0991866	-0.92291	0.356054	0.68345
PE(18:0_18:1)	-0.0631558	0.100139	-0.630683	0.528248	0.971823	0.938797	0.771496	1.14238		-8.12e-05	0.0360976	-0.00224958	0.998206	0.999479	-0.0709658	0.0708034		-0.428663	0.122696	-3.49372	0.000476349	0.0396428	0.651379	0.512148	0.828462		-0.126484	0.0745184	-1.69735	0.0896309	0.712938	0.881189	0.761443	1.01977		-0.272052	0.121491	-2.23928	0.0251378	0.304247	0.761815	0.600394	0.966635		-0.256729	0.0964698	-2.66124	0.0077854	0.29634
PE(18:0_18:2)	0.0150689	0.10079	0.149507	0.881154	0.983542	1.01518	0.833204	1.23691		-0.00915945	0.0362056	-0.252985	0.800362	0.999479	-0.0802561	0.0619372		-0.409485	0.1221	-3.35368	0.000797456	0.0406562	0.663992	0.522674	0.843519		-0.132556	0.075611	-1.75313	0.0795798	0.712938	0.875854	0.755215	1.01576		-0.14955	0.118923	-1.25753	0.20856	0.534971	0.861096	0.682062	1.08712		-0.249693	0.0965686	-2.58566	0.0097194	0.29634
PE(18:0_20:3) (a)	-0.0180035	0.105014	-0.171438	0.863879	0.983542	0.982158	0.799453	1.20662		-0.0246806	0.0376362	-0.655768	0.51221	0.999479	-0.0985865	0.0492254		-0.447972	0.126175	-3.55041	0.000384632	0.0396428	0.638923	0.49894	0.818179		-0.171627	0.0785774	-2.18418	0.0289489	0.685402	0.842293	0.722066	0.982539		-0.313642	0.12394	-2.53061	0.0113866	0.299263	0.730781	0.573178	0.931718		-0.312717	0.101385	-3.08446	0.00203925	0.28973
PE(18:0_20:3) (b)	-0.00903528	0.102881	-0.0878224	0.930018	0.983542	0.991005	0.810034	1.21241		-0.0326118	0.0369786	-0.881911	0.378158	0.999479	-0.105226	0.0400028		-0.292749	0.125697	-2.32899	0.0198595	0.121636	0.74621	0.583267	0.954673		-0.141361	0.0772293	-1.83041	0.0671891	0.685402	0.868176	0.746223	1.01006		-0.269122	0.129417	-2.0795	0.0375713	0.313052	0.76405	0.592874	0.984649		-0.175383	0.09885	-1.77424	0.0760239	0.38397
PE(18:0_20:4)	-0.181726	0.107936	-1.68365	0.0922489	0.954638	0.83383	0.674843	1.03027		-0.0503584	0.0380874	-1.32218	0.186582	0.999479	-0.12515	0.0244336		-0.421321	0.128594	-3.27637	0.0010515	0.0417057	0.65618	0.509992	0.844271		-0.225338	0.0804252	-2.80184	0.00508123	0.644226	0.798246	0.681832	0.934536		-0.218673	0.123036	-1.77731	0.075517	0.368728	0.803584	0.631398	1.02273		-0.338811	0.104128	-3.2538	0.00113871	0.28973
PE(18:0_22:4)	-0.097	0.10544	-0.919954	0.357597	0.954638	0.907556	0.738113	1.1159		-0.0182	0.0377075	-0.482662	0.629502	0.999479	-0.0922461	0.0558461		-0.349524	0.124205	-2.81409	0.00489161	0.0691286	0.705024	0.552688	0.899347		-0.112897	0.0779406	-1.4485	0.147478	0.717278	0.893243	0.766699	1.04067		-0.151021	0.121664	-1.24129	0.214498	0.542834	0.85983	0.67741	1.09137		-0.313106	0.10205	-3.06816	0.00215381	0.28973
PE(18:0_22:5) (n3)	-0.0702024	0.105212	-0.667248	0.504614	0.967931	0.932205	0.758499	1.14569		0.00179516	0.0378343	0.0474479	0.962171	0.999479	-0.0724999	0.0760903		-0.326279	0.124035	-2.63055	0.00852481	0.0833848	0.721604	0.565874	0.92019		-0.139847	0.0781824	-1.78872	0.0736596	0.685402	0.869492	0.745959	1.01348		-0.187672	0.123073	-1.52489	0.127286	0.440718	0.828886	0.651231	1.05501		-0.239312	0.10169	-2.35336	0.0186045	0.29634
PE(18:0_22:5) (n6)	-0.12992	0.108431	-1.19819	0.230845	0.954638	0.878165	0.710035	1.08611		-0.0479557	0.0385958	-1.24251	0.214505	0.999479	-0.123746	0.0278346		-0.415008	0.128874	-3.22027	0.00128068	0.0417057	0.660335	0.512941	0.850084		-0.150386	0.0807164	-1.86314	0.0624425	0.685402	0.860376	0.734482	1.00785		-0.152618	0.124707	-1.22381	0.221022	0.549986	0.858458	0.672308	1.09615		-0.350237	0.104998	-3.33566	0.000850979	0.28973
PE(18:0_22:6)	-0.0848653	0.103351	-0.821137	0.411568	0.954638	0.918636	0.750189	1.12491		-0.0444479	0.0375924	-1.18237	0.237502	0.999479	-0.118268	0.029372		-0.266452	0.120619	-2.20904	0.0271719	0.13478	0.766093	0.604798	0.970404		-0.161716	0.0778391	-2.07757	0.0377488	0.685402	0.850683	0.730314	0.99089		-0.301529	0.126042	-2.39229	0.0167437	0.299263	0.739687	0.577777	0.946967		-0.177002	0.0987587	-1.79227	0.0730897	0.377546
PE(18:1_18:1)	-0.0903615	0.0986044	-0.916404	0.359455	0.954638	0.913601	0.753051	1.10838		-0.00793535	0.0356839	-0.222379	0.82409	0.999479	-0.0780076	0.0621369		-0.322049	0.118895	-2.70869	0.00675502	0.0755151	0.724662	0.574027	0.914828		-0.118492	0.0750557	-1.57872	0.114399	0.712938	0.888259	0.766745	1.02903		-0.219351	0.119236	-1.83965	0.06582	0.368728	0.803039	0.635687	1.01445		-0.219183	0.0944825	-2.31983	0.0203501	0.29634
PE(18:1_18:2)	0.00411815	0.0984392	0.0418344	0.966631	0.985105	1.00413	0.827936	1.21781		-0.0104286	0.0356858	-0.292235	0.770202	0.999479	-0.0805047	0.0596474		-0.305899	0.116204	-2.63244	0.00847743	0.0833848	0.736461	0.586458	0.924831		-0.105928	0.0749159	-1.41396	0.157375	0.726275	0.89949	0.776652	1.04176		-0.110963	0.118056	-0.939911	0.347263	0.660153	0.894972	0.7101	1.12797		-0.171637	0.0942614	-1.82086	0.0686286	0.370787
PE(18:1_22:6) (a)	-0.0457331	0.106702	-0.428604	0.668211	0.983542	0.955297	0.77502	1.17751		-0.0739694	0.0382726	-1.9327	0.0537164	0.999479	-0.149125	0.00118636		-0.302665	0.124397	-2.43305	0.0149722	0.104805	0.738846	0.578985	0.942847		-0.217389	0.0806699	-2.6948	0.00704305	0.644226	0.804617	0.686944	0.942446		-0.278762	0.129521	-2.15226	0.0313766	0.309491	0.75672	0.587066	0.975401		-0.180827	0.101896	-1.77463	0.0759596	0.38397
PE(18:1_22:6) (b)	-0.0313526	0.102355	-0.306312	0.759367	0.983542	0.969134	0.792974	1.18443		-0.0586672	0.0371362	-1.57978	0.114653	0.999479	-0.131591	0.014257		-0.338149	0.119708	-2.82479	0.00473122	0.0691286	0.713089	0.56396	0.901653		-0.149238	0.0770295	-1.93741	0.0526947	0.685402	0.861364	0.740658	1.00174		-0.237238	0.130713	-1.81495	0.0695318	0.368728	0.788804	0.610528	1.01914		-0.140957	0.0980217	-1.43802	0.150428	0.476586
PE(20:0_20:4)	-0.130665	0.100456	-1.30072	0.193354	0.954638	0.877511	0.720684	1.06847		-0.0274951	0.0360545	-0.7626	0.445984	0.999479	-0.0982951	0.0433048		-0.224688	0.115649	-1.94284	0.0520353	0.198248	0.798765	0.636764	1.00198		-0.111682	0.0741201	-1.50677	0.131869	0.712938	0.894328	0.773401	1.03416		-0.128523	0.118165	-1.08765	0.276748	0.599865	0.879393	0.69759	1.10858		-0.247106	0.0972182	-2.54177	0.0110294	0.29634
PE(36:0)	-0.0796332	0.0985873	-0.807743	0.419239	0.954638	0.923455	0.761199	1.1203		-0.0219802	0.0358146	-0.613723	0.539617	0.999479	-0.0923092	0.0483487		-0.0820034	0.115488	-0.710061	0.477666	0.725704	0.921269	0.734654	1.15529		-0.0900492	0.0759001	-1.18642	0.235458	0.76434	0.913886	0.787562	1.06047		-0.117348	0.115324	-1.01755	0.308891	0.62361	0.889276	0.709369	1.11481		-0.0850561	0.0937899	-0.906879	0.364471	0.68345
PE(38:5) (a)	-0.115289	0.106132	-1.08627	0.277357	0.954638	0.891109	0.723754	1.09716		-0.0250117	0.0378248	-0.661252	0.50869	0.999479	-0.0992882	0.0492647		-0.35241	0.124639	-2.82744	0.00469223	0.0691286	0.702992	0.550626	0.897519		-0.171403	0.0795058	-2.15585	0.0310955	0.685402	0.842482	0.720915	0.984549		-0.143415	0.125323	-1.14437	0.252472	0.580066	0.866395	0.677705	1.10762		-0.265477	0.101841	-2.60677	0.00914002	0.29634
PE(38:5) (b)	0.0277063	0.103843	0.266811	0.789615	0.983542	1.02809	0.838768	1.26015		-0.00195944	0.0376844	-0.051996	0.958548	0.999479	-0.0759601	0.0720412		-0.321204	0.122193	-2.62866	0.00857227	0.0833848	0.725275	0.57081	0.921539		-0.069058	0.0778533	-0.887027	0.375064	0.845989	0.933273	0.801195	1.08712		-0.122443	0.125438	-0.97612	0.329005	0.636756	0.884757	0.691912	1.13135		-0.117646	0.0998535	-1.17819	0.238721	0.591561
PE(O-16:0/18:2)	-0.127841	0.103725	-1.2325	0.217762	0.954638	0.879993	0.718105	1.07838		0.0351431	0.0369608	0.950822	0.342056	0.999479	-0.0374366	0.107723		0.00955816	0.11873	0.0805036	0.935837	0.969491	1.0096	0.799997	1.27413		0.0473042	0.0776404	0.609273	0.542344	0.916456	1.04844	0.900441	1.22077		-0.056674	0.122874	-0.461238	0.644628	0.857361	0.944902	0.742671	1.2022		-0.0888414	0.0972645	-0.913401	0.361032	0.68345
PE(O-16:0/20:3)	-0.202781	0.100837	-2.01097	0.0443282	0.954638	0.816457	0.670039	0.99487		0.0150647	0.0362819	0.415214	0.678125	0.999479	-0.0561818	0.0863113		-0.165336	0.115526	-1.43116	0.152384	0.38954	0.847609	0.675865	1.06299		-0.0246053	0.0750494	-0.327854	0.743022	0.979664	0.975695	0.84223	1.13031		-0.10868	0.125394	-0.866703	0.386105	0.693507	0.897018	0.70156	1.14693		-0.236006	0.0963424	-2.44966	0.0142993	0.29634
PE(O-16:0/20:4)	-0.211089	0.102141	-2.06664	0.0387678	0.954638	0.809702	0.6628	0.989163		0.0254035	0.0362781	0.700243	0.484031	0.999479	-0.0458357	0.0966427		0.0487098	0.115048	0.423386	0.672013	0.860131	1.04992	0.837964	1.31548		-0.00762676	0.0752037	-0.101415	0.919221	0.997914	0.992402	0.856393	1.15001		-0.104107	0.119762	-0.86928	0.384694	0.693507	0.901129	0.7126	1.13954		-0.151294	0.0962272	-1.57226	0.115891	0.434574
PE(O-16:0/22:4)	-0.109072	0.101482	-1.07479	0.282467	0.954638	0.896666	0.734936	1.09399		-0.00615384	0.0365131	-0.168538	0.866214	0.999479	-0.0778545	0.0655468		-0.238561	0.116001	-2.05655	0.0397299	0.170044	0.787761	0.627558	0.988859		-0.0605471	0.075719	-0.799629	0.423926	0.863714	0.941249	0.811431	1.09184		-0.04413	0.121096	-0.364422	0.715543	0.885854	0.95683	0.754671	1.21314		-0.197593	0.0975788	-2.02496	0.0428711	0.355172
PE(O-16:0/22:6)	-0.0618833	0.102399	-0.604337	0.54562	0.975858	0.939993	0.769064	1.14891		0.0221566	0.036576	0.605767	0.544885	0.999479	-0.0496676	0.0939807		0.125043	0.117192	1.06699	0.285976	0.552052	1.1332	0.90064	1.4258		0.023492	0.0768512	0.305681	0.759847	0.979664	1.02377	0.880614	1.1902		-0.0995172	0.121612	-0.818317	0.413176	0.717766	0.905274	0.713286	1.14894		0.0388113	0.0963405	0.402856	0.687054	0.867231
PE(O-18:0/20:4)	-0.287414	0.101296	-2.83737	0.0045487	0.817069	0.750201	0.615112	0.914957		0.0173372	0.0359264	0.482575	0.629563	0.999479	-0.0532113	0.0878856		0.0166573	0.114623	0.145323	0.884456	0.954845	1.0168	0.812207	1.27292		0.012626	0.0739423	0.170755	0.864416	0.997914	1.01271	0.876077	1.17064		-0.0712425	0.117804	-0.604752	0.545344	0.790063	0.931236	0.739238	1.1731		-0.167532	0.0948794	-1.76573	0.0774406	0.38397
PE(O-18:0/22:5)	-0.142784	0.102586	-1.39185	0.163967	0.954638	0.866941	0.709037	1.06001		0.0158821	0.036468	0.435509	0.663341	0.999479	-0.0557299	0.0874941		-0.14943	0.1179	-1.26742	0.205004	0.453905	0.861199	0.683513	1.08508		-0.0643045	0.0768182	-0.8371	0.402536	0.860106	0.937719	0.806648	1.09009		-0.0258704	0.118712	-0.217925	0.827488	0.937687	0.974461	0.772176	1.22974		-0.133539	0.0973373	-1.37192	0.170088	0.501558
PE(O-18:0/22:6)	-0.138444	0.10205	-1.35662	0.174901	0.954638	0.870712	0.712868	1.06351		0.0141053	0.0365959	0.385435	0.700044	0.999479	-0.0577578	0.0859685		-0.0169197	0.116723	-0.144956	0.884746	0.954845	0.983223	0.782163	1.23597		8.79e-05	0.0770354	0.00114137	0.999089	0.999887	1.00009	0.859932	1.16309		-0.0506688	0.121166	-0.418178	0.675817	0.871234	0.950593	0.74965	1.2054		-0.0489108	0.0962051	-0.508401	0.611172	0.826345
PE(O-18:1/18:2)	-0.164039	0.104064	-1.57633	0.114949	0.954638	0.848709	0.692116	1.04073		0.0156411	0.0373927	0.418293	0.675874	0.999479	-0.0577868	0.089069		-0.134642	0.118788	-1.13346	0.257022	0.517498	0.874029	0.692489	1.10316		-0.0399262	0.079451	-0.502526	0.615298	0.926831	0.96086	0.8223	1.12277		0.0468553	0.123055	0.380767	0.703376	0.8843	1.04797	0.823388	1.33381		-0.137991	0.0992766	-1.38997	0.164539	0.492381
PE(O-18:1/22:6)	-0.0997414	0.101824	-0.979546	0.32731	0.954638	0.905071	0.741327	1.10498		-0.00723947	0.0368584	-0.196413	0.84435	0.999479	-0.0796182	0.0651393		0.0424762	0.114631	0.370548	0.710974	0.883117	1.04339	0.833438	1.30623		-0.0416581	0.0777599	-0.535727	0.592147	0.921589	0.959198	0.823602	1.11712		-0.0347151	0.12178	-0.285063	0.775596	0.914152	0.965881	0.760788	1.22626		0.0240448	0.0961876	0.249978	0.802604	0.923427
PE(O-34:1)	-0.159383	0.105249	-1.51434	0.129939	0.954638	0.85267	0.693734	1.04802		0.0064278	0.037407	0.171834	0.863622	0.999479	-0.0670281	0.0798837		-0.128723	0.118824	-1.08331	0.27867	0.539338	0.879217	0.696551	1.10979		-0.0807417	0.0783196	-1.03093	0.302576	0.812291	0.922432	0.791165	1.07548		-0.145943	0.123496	-1.18176	0.237301	0.56425	0.864207	0.678418	1.10088		-0.167422	0.100574	-1.66467	0.0959795	0.408048
PE(O-36:5)	-0.0533398	0.102982	-0.517954	0.60449	0.975858	0.948058	0.774777	1.16009		0.031412	0.0365575	0.85925	0.390526	0.999479	-0.0403757	0.1032		0.0889	0.116212	0.76498	0.444283	0.702643	1.09297	0.87034	1.37255		0.0422137	0.0748379	0.564068	0.572708	0.921589	1.04312	0.900803	1.20792		0.00208019	0.117734	0.0176685	0.985903	0.993074	1.00208	0.795587	1.26217		0.0413628	0.0961742	0.430082	0.667136	0.854162
PE(O-38:5) (a)	-0.209863	0.102576	-2.04592	0.0407642	0.954638	0.810695	0.663048	0.991222		0.0216887	0.0362149	0.598889	0.54946	0.999479	-0.0494264	0.0928039		-0.0536094	0.114445	-0.468431	0.639477	0.839619	0.947802	0.75736	1.18613		-0.0244015	0.0750223	-0.325257	0.744987	0.979664	0.975894	0.842446	1.13048		-0.0765728	0.120367	-0.636164	0.52467	0.78367	0.926285	0.731625	1.17274		-0.15052	0.0967117	-1.55638	0.119618	0.443535
PE(O-38:5) (b)	-0.106917	0.102489	-1.0432	0.296854	0.954638	0.8986	0.735068	1.09851		0.0427345	0.0365598	1.16889	0.242884	0.999479	-0.0290578	0.114527		0.0256193	0.116865	0.219221	0.826478	0.92602	1.02595	0.815925	1.29004		0.0834381	0.0754908	1.10527	0.269041	0.787142	1.08702	0.937514	1.26036		0.0144272	0.119869	0.120357	0.9042	0.972119	1.01453	0.802108	1.28321		-0.0399616	0.0962427	-0.415216	0.677983	0.862156
PE(P-15:0/20:4) (a)	-0.0595393	0.0966869	-0.615795	0.53803	0.975749	0.942198	0.779547	1.13879		-0.0162073	0.0355149	-0.456352	0.648292	0.999479	-0.0859477	0.0535331		-0.186627	0.105062	-1.77634	0.0756762	0.246441	0.829753	0.675336	1.01948		-0.0469673	0.0735391	-0.63867	0.523037	0.904746	0.954119	0.826047	1.10205		-0.0896562	0.114387	-0.783794	0.433161	0.731265	0.914245	0.730628	1.14401		-0.0722398	0.0924458	-0.781429	0.434551	0.710725
PE(P-15:0/20:4) (b)	-0.0842763	0.101292	-0.832012	0.405402	0.954638	0.919177	0.753667	1.12104		-0.0266525	0.0360205	-0.739926	0.459618	0.999479	-0.0973857	0.0440807		-0.273123	0.116836	-2.33766	0.0194046	0.121117	0.761	0.605248	0.956831		-0.0908012	0.0741514	-1.22454	0.22075	0.76434	0.913199	0.789672	1.05605		-0.0858136	0.119047	-0.720839	0.471008	0.756507	0.917765	0.726773	1.15895		-0.144024	0.0950872	-1.51466	0.129859	0.454031
PE(P-15:0/22:6) (a)	0.0466652	0.0996927	0.468091	0.63972	0.983542	1.04777	0.861803	1.27387		-0.0306861	0.0357078	-0.859366	0.390462	0.999479	-0.100805	0.0394332		-0.0583981	0.112123	-0.520841	0.602477	0.808045	0.943274	0.75718	1.17511		-0.0198237	0.0731931	-0.270841	0.786513	0.98177	0.980372	0.849352	1.1316		-0.142512	0.117284	-1.21511	0.224325	0.550884	0.867177	0.689089	1.09129		0.0857906	0.0947993	0.904971	0.365481	0.68345
PE(P-15:0/22:6) (b)	-0.0116486	0.0998788	-0.116628	0.907155	0.983542	0.988419	0.812688	1.20215		-0.0698498	0.0357067	-1.95621	0.0508769	0.999479	-0.139967	0.000267226		-0.108192	0.113678	-0.951741	0.341228	0.607078	0.897455	0.718207	1.12144		-0.129681	0.0748103	-1.73347	0.0830119	0.712938	0.878375	0.758578	1.01709		-0.159923	0.118724	-1.34701	0.177978	0.502027	0.85221	0.675287	1.07549		-0.0208248	0.0946335	-0.220057	0.825827	0.93988
PE(P-16:0/18:1)	-0.0895362	0.10509	-0.851999	0.394215	0.954638	0.914355	0.744154	1.12349		-0.0443112	0.0370731	-1.19524	0.232439	0.999479	-0.117112	0.0284891		-0.30732	0.122737	-2.50388	0.0122839	0.098158	0.735416	0.578174	0.935421		-0.16876	0.0776135	-2.17437	0.0296774	0.685402	0.844711	0.725508	0.9835		-0.265636	0.123106	-2.15779	0.0309445	0.309491	0.766718	0.602349	0.975941		-0.228324	0.100446	-2.27309	0.0230206	0.300095
PE(P-16:0/18:2)	-0.0952664	0.104027	-0.91579	0.359777	0.954638	0.909131	0.741445	1.11474		-0.0202141	0.0371811	-0.543667	0.586861	0.999479	-0.0932266	0.0527983		-0.216001	0.119852	-1.80223	0.0715099	0.243319	0.805734	0.63705	1.01909		-0.0621115	0.0788759	-0.787458	0.431014	0.864827	0.939778	0.805165	1.0969		-0.110001	0.121957	-0.901962	0.367077	0.682235	0.895834	0.70537	1.13773		-0.193949	0.0995378	-1.9485	0.0513554	0.365106
PE(P-16:0/18:3)	0.0757804	0.104846	0.722782	0.469814	0.961131	1.07873	0.878347	1.32482		0.00110978	0.037339	0.0297218	0.976298	0.999479	-0.0722126	0.0744322		-0.150449	0.121217	-1.24115	0.214549	0.463104	0.860322	0.678392	1.09104		-0.083795	0.0807825	-1.03729	0.2996	0.809877	0.91962	0.784955	1.07739		-0.0223772	0.12036	-0.185919	0.852508	0.946139	0.977871	0.77238	1.23803		-0.0314547	0.0986231	-0.318939	0.749773	0.899172
PE(P-16:0/20:3) (a)	-0.0683888	0.101465	-0.674013	0.500303	0.96403	0.933897	0.765476	1.13937		-0.0148369	0.0363374	-0.408309	0.683184	0.999479	-0.0861924	0.0565186		-0.291341	0.116402	-2.50288	0.0123189	0.098158	0.747261	0.594827	0.938759		-0.106263	0.0753809	-1.40968	0.158634	0.726275	0.899188	0.775685	1.04236		-0.344514	0.120457	-2.86006	0.00423562	0.299263	0.708564	0.559559	0.897248		-0.30007	0.0985206	-3.04576	0.00232093	0.28973
PE(P-16:0/20:3) (b)	-0.121318	0.101081	-1.20021	0.230058	0.954638	0.885752	0.726561	1.07982		-0.0303767	0.0363917	-0.834716	0.40419	0.999479	-0.101839	0.0410854		-0.282942	0.114328	-2.47482	0.0133304	0.10076	0.753563	0.602287	0.942836		-0.112877	0.0750801	-1.50342	0.13273	0.712938	0.89326	0.771025	1.03487		-0.098018	0.119988	-0.816901	0.413985	0.717766	0.906633	0.716634	1.147		-0.234177	0.0979022	-2.39195	0.0167592	0.29634
PE(P-16:0/20:4)	-0.0856774	0.101449	-0.844534	0.398371	0.954638	0.91789	0.75238	1.11981		-0.0165965	0.0362452	-0.457895	0.647184	0.999479	-0.0877709	0.054578		-0.251126	0.116093	-2.16314	0.0305306	0.145652	0.777924	0.61961	0.976689		-0.109875	0.0752408	-1.46031	0.144204	0.716165	0.895946	0.7731	1.03831		-0.287403	0.118831	-2.41859	0.0155809	0.299263	0.75021	0.594338	0.94696		-0.183252	0.0965225	-1.89854	0.0576244	0.365106
PE(P-16:0/20:5)	0.062519	0.100031	0.624998	0.531973	0.971823	1.06451	0.874995	1.29508		0.0110656	0.035883	0.30838	0.757894	0.999479	-0.0593976	0.0815288		-0.0216705	0.113234	-0.191378	0.84823	0.939748	0.978563	0.783797	1.22173		0.00870304	0.0735841	0.118273	0.905851	0.997914	1.00874	0.87326	1.16524		-0.105092	0.118088	-0.889947	0.373495	0.684838	0.900242	0.714238	1.13469		0.0921685	0.0945413	0.974902	0.329609	0.667235
PE(P-16:0/22:4)	-0.103557	0.100793	-1.02742	0.30422	0.954638	0.901624	0.739998	1.09855		-0.0290772	0.0365302	-0.795975	0.426343	0.999479	-0.100811	0.0426571		-0.243193	0.113622	-2.14036	0.032326	0.151326	0.78412	0.627577	0.979712		-0.123483	0.0745157	-1.65714	0.0974913	0.712938	0.883837	0.763736	1.02282		-0.0303842	0.118438	-0.256542	0.797532	0.920419	0.970073	0.769113	1.22354		-0.237873	0.0980422	-2.42623	0.0152566	0.29634
PE(P-16:0/22:5) (n3)	-0.000695934	0.10444	-0.00666348	0.994683	0.998683	0.999304	0.814326	1.2263		-0.0197735	0.0372074	-0.531438	0.5953	0.999479	-0.0928375	0.0532906		-0.270746	0.122723	-2.20615	0.0273735	0.134887	0.762811	0.599728	0.970239		-0.165862	0.0789489	-2.10087	0.0356521	0.685402	0.847163	0.725712	0.98894		-0.0557033	0.121456	-0.458629	0.6465	0.857361	0.94582	0.745461	1.20003		-0.128143	0.100073	-1.28049	0.200373	0.543766
PE(P-16:0/22:5) (n6)	-0.0695494	0.101033	-0.68838	0.491214	0.961131	0.932814	0.765236	1.13709		-0.0315948	0.036825	-0.85797	0.391232	0.999479	-0.103908	0.0407184		-0.258014	0.115958	-2.22506	0.026077	0.133008	0.772584	0.61552	0.969727		-0.085856	0.0757874	-1.13285	0.257276	0.764681	0.917726	0.791046	1.06469		0.0195605	0.132494	0.147632	0.882633	0.958353	1.01975	0.786531	1.32213		-0.20831	0.0984652	-2.11557	0.0343818	0.340864
PE(P-16:0/22:6)	0.015385	0.100607	0.152922	0.87846	0.983542	1.0155	0.833767	1.23685		-0.00637288	0.0360596	-0.176732	0.859775	0.999479	-0.0771828	0.0644371		-0.0624857	0.11609	-0.538255	0.590401	0.798618	0.939426	0.748251	1.17945		-0.0355201	0.0764391	-0.464685	0.642157	0.943676	0.965103	0.830821	1.12109		-0.193261	0.119473	-1.61761	0.105746	0.40205	0.824267	0.652187	1.04175		0.0328637	0.0950063	0.345911	0.729409	0.889929
PE(P-17:0/20:4) (a)	-0.0180182	0.0992028	-0.18163	0.855873	0.983542	0.982143	0.808599	1.19293		-0.0485404	0.0355456	-1.36558	0.172552	0.999479	-0.118341	0.0212603		-0.219081	0.110525	-1.98218	0.0474588	0.187088	0.803257	0.646808	0.997547		-0.116137	0.0735943	-1.57807	0.114549	0.712938	0.890353	0.770757	1.02851		-0.244208	0.115979	-2.10561	0.0352378	0.309491	0.783325	0.624051	0.983249		-0.134277	0.0947562	-1.41708	0.15646	0.482257
PE(P-17:0/20:4) (b)	-0.114137	0.100927	-1.13088	0.258105	0.954638	0.892136	0.732018	1.08728		-0.0267518	0.0357418	-0.748474	0.454451	0.999479	-0.0969378	0.0434342		-0.230592	0.114828	-2.00814	0.0446281	0.184976	0.794064	0.634035	0.994483		-0.0799728	0.0745224	-1.07314	0.283209	0.791506	0.923141	0.797689	1.06832		-0.277564	0.118575	-2.34083	0.0192408	0.299263	0.757627	0.600516	0.955843		-0.183865	0.0963695	-1.90792	0.0564021	0.365106
PE(P-17:0/22:6) (a)	0.0472433	0.0999203	0.47281	0.636349	0.983542	1.04838	0.861916	1.27518		-0.0358152	0.0357283	-1.00243	0.316515	0.999479	-0.105975	0.0343443		-0.0382538	0.114076	-0.335336	0.737372	0.897783	0.962469	0.769635	1.20362		-0.0926269	0.0734581	-1.26095	0.207328	0.76434	0.911534	0.789303	1.05269		-0.271417	0.117054	-2.31872	0.02041	0.302974	0.762299	0.606022	0.958875		0.0455975	0.0949876	0.480036	0.631202	0.842363
PE(P-17:0/22:6) (b)	-0.0260144	0.101107	-0.257296	0.796951	0.983542	0.974321	0.799171	1.18786		-0.0437728	0.0359508	-1.21758	0.223836	0.999479	-0.114369	0.0268236		-0.0732996	0.115944	-0.632198	0.527258	0.765341	0.929322	0.740414	1.16643		-0.074542	0.0750989	-0.992585	0.320912	0.817563	0.928168	0.801127	1.07536		-0.261485	0.119062	-2.19621	0.0280766	0.304247	0.769907	0.609667	0.972263		0.0448491	0.0948671	0.472757	0.636386	0.842608
PE(P-18:0/18:1)	-0.0762414	0.101875	-0.748384	0.454228	0.954638	0.926592	0.75888	1.13137		-0.0515656	0.0362039	-1.42431	0.154846	0.999479	-0.122659	0.0195278		-0.390938	0.120176	-3.25305	0.00114172	0.0417057	0.676422	0.534471	0.856074		-0.161428	0.0756514	-2.13385	0.0328554	0.685402	0.850927	0.733663	0.986934		-0.256321	0.120489	-2.12735	0.0333912	0.309491	0.773893	0.611112	0.980034		-0.247614	0.0982534	-2.52016	0.0117301	0.29634
PE(P-18:0/18:2)	-0.0867502	0.104649	-0.828966	0.407124	0.954638	0.916906	0.746875	1.12565		-0.0146933	0.0373976	-0.392893	0.69453	0.999479	-0.0881308	0.0587443		-0.244327	0.121864	-2.00491	0.0449723	0.184976	0.783231	0.616821	0.994537		-0.041571	0.0790656	-0.525779	0.599042	0.921589	0.959281	0.821569	1.12008		-0.0136322	0.124138	-0.109815	0.912556	0.974007	0.98646	0.773416	1.25819		-0.18908	0.0999111	-1.89248	0.0584264	0.365106
PE(P-18:0/18:3)	0.0352365	0.103654	0.339944	0.733899	0.983542	1.03586	0.84542	1.26921		0.0160266	0.0369635	0.433579	0.664741	0.999479	-0.0565584	0.0886116		-0.186033	0.122542	-1.51812	0.128984	0.345031	0.830246	0.652979	1.05564		-0.0919653	0.0792238	-1.16083	0.245711	0.76434	0.912137	0.78095	1.06536		-0.00218375	0.122082	-0.0178876	0.985729	0.993074	0.997819	0.78548	1.26756		-0.0315724	0.0973477	-0.324326	0.745691	0.899172
PE(P-18:0/20:3) (a)	-0.110428	0.100065	-1.10356	0.269783	0.954638	0.895451	0.73598	1.08948		-0.0134135	0.0358984	-0.373651	0.708789	0.999479	-0.083907	0.0570801		-0.318954	0.115913	-2.75167	0.00592922	0.0706096	0.726909	0.579182	0.912316		-0.0954561	0.0746106	-1.27939	0.20076	0.75302	0.908958	0.785297	1.05209		-0.28388	0.119542	-2.37474	0.0175613	0.299263	0.752857	0.595605	0.951626		-0.300285	0.0971063	-3.09234	0.00198587	0.28973
PE(P-18:0/20:3) (b)	-0.0902966	0.100021	-0.902779	0.366643	0.954638	0.91366	0.751012	1.11153		-0.0380526	0.0361198	-1.05351	0.292507	0.999479	-0.108981	0.0328758		-0.281707	0.113962	-2.47194	0.0134381	0.10076	0.754494	0.603464	0.943323		-0.110081	0.0748347	-1.47099	0.141294	0.716165	0.895761	0.773556	1.03727		-0.120422	0.119005	-1.01191	0.31158	0.627348	0.886546	0.702109	1.11943		-0.203417	0.0962961	-2.11241	0.0346515	0.340864
PE(P-18:0/20:4)	-0.14226	0.100809	-1.41119	0.15819	0.954638	0.867396	0.711884	1.05688		-0.0351793	0.0358561	-0.981123	0.326905	0.999479	-0.10559	0.0352312		-0.304587	0.114063	-2.67035	0.00757731	0.0820396	0.737428	0.589697	0.922168		-0.134634	0.0753684	-1.78634	0.0740436	0.685402	0.874036	0.754005	1.01317		-0.177317	0.116404	-1.5233	0.127685	0.440718	0.837514	0.666667	1.05214		-0.220601	0.0966789	-2.28179	0.0225016	0.300095
PE(P-18:0/20:5)	0.0361945	0.100905	0.358699	0.71982	0.983542	1.03686	0.850803	1.2636		0.00902688	0.0360551	0.250363	0.802387	0.999479	-0.0617744	0.0798282		0.00535278	0.114395	0.0467919	0.962679	0.979683	1.00537	0.803436	1.25805		0.0226291	0.0738679	0.306346	0.759341	0.979664	1.02289	0.885014	1.18224		-0.0610708	0.118067	-0.517258	0.604976	0.837462	0.940757	0.746412	1.1857		0.0921817	0.0948881	0.971478	0.33131	0.667902
PE(P-18:0/22:4)	-0.150559	0.0991802	-1.51804	0.129004	0.954638	0.860227	0.708256	1.0448		-0.0306058	0.0361145	-0.847467	0.397053	0.999479	-0.101524	0.040312		-0.28395	0.111544	-2.54563	0.010908	0.0950013	0.752804	0.604973	0.93676		-0.109298	0.0742319	-1.47239	0.140916	0.716165	0.896463	0.775077	1.03686		0.0127179	0.119418	0.106499	0.915186	0.974007	1.0128	0.801447	1.27989		-0.265355	0.0970832	-2.73327	0.00627081	0.29634
PE(P-18:0/22:5) (n3)	-0.0531776	0.102515	-0.518729	0.60395	0.975858	0.948212	0.775611	1.15922		-0.00423706	0.0366002	-0.115766	0.907874	0.999479	-0.0761086	0.0676345		-0.359137	0.119646	-3.00166	0.00268515	0.0591523	0.698279	0.552314	0.882819		-0.130985	0.0778329	-1.6829	0.0923946	0.712938	0.877231	0.753115	1.0218		-0.0337724	0.117582	-0.287226	0.77394	0.914152	0.966791	0.767798	1.21736		-0.156397	0.0978769	-1.5979	0.110066	0.421134
PE(P-18:0/22:5) (n6)	-0.109707	0.1	-1.09707	0.272611	0.954638	0.896096	0.736604	1.09012		-0.0385495	0.0363461	-1.06062	0.289263	0.999479	-0.109922	0.0328231		-0.283243	0.114931	-2.46447	0.0137216	0.10076	0.753336	0.601395	0.943666		-0.0877973	0.0752421	-1.16686	0.243265	0.76434	0.915947	0.790356	1.06149		0.00707952	0.120523	0.0587401	0.953159	0.98589	1.0071	0.795217	1.27545		-0.225182	0.0978428	-2.30147	0.021365	0.29634
PE(P-18:0/22:6)	-0.0457781	0.101595	-0.450593	0.652283	0.983542	0.955254	0.782782	1.16573		-0.0318904	0.0364295	-0.875399	0.381687	0.999479	-0.103427	0.0396461		-0.11915	0.115857	-1.02842	0.303751	0.570985	0.887674	0.707352	1.11397		-0.071898	0.0763818	-0.941297	0.346553	0.837997	0.930626	0.801231	1.08092		-0.128926	0.119738	-1.07673	0.281602	0.599865	0.879039	0.695163	1.11155		0.00216071	0.0958353	0.0225461	0.982012	0.996115
PE(P-18:1/18:1) (a)	-0.0528129	0.102801	-0.513739	0.607435	0.975858	0.948557	0.77546	1.16029		-0.0582625	0.0372969	-1.56213	0.118755	0.999479	-0.131502	0.0149773		-0.265709	0.118071	-2.25041	0.024423	0.127954	0.766662	0.608277	0.966288		-0.208881	0.0789745	-2.64491	0.00817116	0.644226	0.811492	0.69512	0.947346		-0.198747	0.122514	-1.62224	0.104752	0.40205	0.819758	0.644765	1.04224		-0.183592	0.0995649	-1.84394	0.0651918	0.370787
PE(P-18:1/18:1) (b)	-0.0980691	0.0993628	-0.98698	0.323652	0.954638	0.906586	0.746159	1.10151		-0.058833	0.0356462	-1.65047	0.0993392	0.999479	-0.128831	0.0111652		-0.508275	0.121595	-4.18005	2.91e-05	0.0109144	0.601532	0.473976	0.763416		-0.137261	0.0752203	-1.82479	0.0680333	0.685402	0.871743	0.752245	1.01022		-0.131799	0.133661	-0.986068	0.3241	0.633813	0.876517	0.674509	1.13902		-0.249575	0.0960029	-2.59966	0.00933156	0.29634
PE(P-18:1/18:2) (a)	-0.0500796	0.103503	-0.483845	0.628496	0.983542	0.951154	0.776512	1.16507		-0.0220786	0.0375155	-0.58852	0.556392	0.999479	-0.0957476	0.0515904		-0.214245	0.119266	-1.79636	0.0724371	0.243471	0.80715	0.638903	1.0197		-0.0956443	0.0797405	-1.19944	0.230356	0.76434	0.908787	0.777295	1.06252		-0.0012718	0.123223	-0.0103211	0.991765	0.99442	0.998729	0.78444	1.27156		-0.14053	0.0996228	-1.41062	0.158356	0.486101
PE(P-18:1/18:2) (b)	-0.0761191	0.100348	-0.758551	0.448121	0.954638	0.926706	0.761247	1.12813		-0.0410564	0.0361798	-1.13479	0.256891	0.999479	-0.112103	0.0299897		-0.399681	0.120473	-3.3176	0.000907943	0.0406562	0.670534	0.52951	0.849117		-0.103952	0.0770913	-1.34843	0.177519	0.750088	0.901268	0.774877	1.04828		-0.00843043	0.135028	-0.0624347	0.950217	0.985751	0.991605	0.761032	1.29204		-0.217573	0.0961837	-2.26206	0.0236936	0.300095
PE(P-18:1/18:3)	0.100285	0.104144	0.962942	0.335576	0.954638	1.10549	0.901375	1.35582		0.0518746	0.037475	1.38425	0.166767	0.999479	-0.0217148	0.125464		-0.117129	0.120317	-0.973507	0.330302	0.600475	0.88947	0.702615	1.12602		-0.0767445	0.0805949	-0.952226	0.340983	0.834627	0.926126	0.7908	1.08461		0.0251741	0.124883	0.201582	0.840244	0.939317	1.02549	0.802847	1.30989		0.0466093	0.0996901	0.467542	0.640112	0.842608
PE(P-18:1/20:3) (a)	-0.0829535	0.10187	-0.814308	0.415469	0.954638	0.920394	0.75381	1.12379		-0.0121525	0.0366429	-0.331646	0.740265	0.999479	-0.084108	0.059803		-0.311822	0.117155	-2.66161	0.00777678	0.0820396	0.732112	0.581909	0.921086		-0.136776	0.0765883	-1.78586	0.0741223	0.685402	0.872166	0.750595	1.01343		-0.21716	0.122074	-1.77892	0.0752535	0.368728	0.804801	0.633547	1.02235		-0.287389	0.0991431	-2.89873	0.00374682	0.29634
PE(P-18:1/20:3) (b)	-0.135062	0.100346	-1.34597	0.178312	0.954638	0.873661	0.717677	1.06355		-0.042631	0.0363052	-1.17424	0.240737	0.999479	-0.113923	0.0286613		-0.362516	0.115867	-3.12871	0.00175575	0.0487058	0.695923	0.554543	0.873349		-0.163	0.0758866	-2.14794	0.0317188	0.685402	0.849592	0.732174	0.985839		-0.0796665	0.127033	-0.627133	0.530572	0.784512	0.923424	0.719897	1.18449		-0.263735	0.0974836	-2.70543	0.00682154	0.29634
PE(P-18:1/20:4) (a)	-0.14268	0.101426	-1.40675	0.159502	0.954638	0.867031	0.710724	1.05771		-0.0131998	0.0363572	-0.363058	0.716682	0.999479	-0.0845941	0.0581946		-0.185997	0.113976	-1.6319	0.102701	0.287837	0.830276	0.664058	1.0381		-0.125417	0.0757877	-1.65484	0.0979564	0.712938	0.882129	0.760362	1.0234		-0.138775	0.119597	-1.16035	0.245907	0.577514	0.870424	0.68854	1.10035		-0.149893	0.0970801	-1.54401	0.122586	0.44975
PE(P-18:1/20:4) (b)	-0.133601	0.09937	-1.34448	0.178792	0.954638	0.874939	0.720101	1.06307		-0.056234	0.0356187	-1.57878	0.114883	0.999479	-0.126178	0.0137102		-0.423057	0.116821	-3.62142	0.000292994	0.0396428	0.655041	0.520992	0.823582		-0.164804	0.0754511	-2.18425	0.0289439	0.685402	0.84806	0.731478	0.983222		-0.130717	0.13108	-0.997233	0.318652	0.632052	0.877466	0.678665	1.1345		-0.234281	0.0957799	-2.44604	0.0144435	0.29634
PE(P-18:1/20:5) (a)	0.0538589	0.101132	0.532559	0.594339	0.975858	1.05534	0.865579	1.28669		0.0134031	0.0361648	0.370613	0.711049	0.999479	-0.0576134	0.0844197		0.0215225	0.114804	0.187472	0.851291	0.939748	1.02176	0.815879	1.27958		0.00427203	0.0742798	0.0575127	0.954137	0.997914	1.00428	0.868215	1.16167		-0.0734196	0.1194	-0.614904	0.538618	0.784683	0.929211	0.735327	1.17422		0.112323	0.095384	1.17759	0.23896	0.591561
PE(P-18:1/20:5) (b)	-0.0109945	0.0991418	-0.110897	0.911698	0.983542	0.989066	0.814396	1.2012		-0.0181721	0.0356501	-0.509735	0.610414	0.999479	-0.088178	0.0518338		-0.151396	0.113418	-1.33485	0.181925	0.436565	0.859507	0.688189	1.07347		-0.0272609	0.0729458	-0.373715	0.708617	0.968717	0.973107	0.843467	1.12267		-0.0781955	0.11805	-0.662394	0.507719	0.771003	0.924784	0.733763	1.16553		0.00518927	0.0940096	0.0551993	0.95598	0.983626
PE(P-18:1/22:4)	-0.0625604	0.0997841	-0.626958	0.530687	0.971823	0.939356	0.772492	1.14226		-0.0359348	0.0365301	-0.983705	0.325634	0.999479	-0.107669	0.0357991		-0.315546	0.113215	-2.78714	0.00531747	0.0692748	0.72939	0.58424	0.910602		-0.138221	0.0756788	-1.82642	0.0677871	0.685402	0.870906	0.750848	1.01016		-0.00234658	0.151322	-0.0155072	0.987628	0.993074	0.997656	0.74161	1.3421		-0.189098	0.0974696	-1.94007	0.0523715	0.365106
PE(P-18:1/22:5) (a)	-0.0265743	0.102997	-0.258011	0.796398	0.983542	0.973776	0.795771	1.1916		-0.0314475	0.0368825	-0.85264	0.39418	0.999479	-0.103873	0.0409785		-0.288393	0.120143	-2.40041	0.0163765	0.111274	0.749467	0.592224	0.948459		-0.184332	0.0792773	-2.32516	0.0200634	0.685402	0.831659	0.711973	0.971466		0.0933442	0.127451	0.732393	0.463929	0.756507	1.09784	0.85517	1.40937		-0.0586457	0.0983381	-0.596368	0.550929	0.788998
PE(P-18:1/22:5) (b)	-0.0737567	0.100434	-0.734381	0.462717	0.954638	0.928898	0.762919	1.13099		-0.048356	0.0366397	-1.31977	0.187386	0.999479	-0.120305	0.0235933		-0.319527	0.116522	-2.7422	0.0061029	0.071423	0.726493	0.578159	0.912883		-0.122318	0.075909	-1.61137	0.107098	0.712938	0.884867	0.762541	1.02682		0.0338387	0.12615	0.268242	0.788513	0.917075	1.03442	0.807824	1.32457		-0.227474	0.0983744	-2.31233	0.0207594	0.29634
PE(P-18:1/22:6) (a)	-0.00725806	0.10051	-0.0722126	0.942433	0.983542	0.992768	0.815256	1.20893		-0.0388033	0.0363731	-1.06682	0.28646	0.999479	-0.110229	0.0326223		-0.0661964	0.11404	-0.580466	0.561601	0.782168	0.935947	0.74848	1.17037		-0.128296	0.0774042	-1.65749	0.0974214	0.712938	0.879593	0.755777	1.02369		-0.0878079	0.120321	-0.729782	0.465524	0.756507	0.915937	0.723516	1.15953		0.0817037	0.0954942	0.855587	0.392226	0.696978
PE(P-18:1/22:6) (b)	-0.0416735	0.0985138	-0.423022	0.672279	0.983542	0.959183	0.790763	1.16347		-0.0629512	0.0357766	-1.75957	0.0789614	0.999479	-0.133205	0.00730303		-0.3193	0.113097	-2.82324	0.00475416	0.0691286	0.726658	0.582186	0.906981		-0.103816	0.0746333	-1.39102	0.16422	0.740968	0.901391	0.778725	1.04338		-0.130726	0.136913	-0.954806	0.339676	0.650683	0.877458	0.670943	1.14754		-0.0643545	0.0944359	-0.681462	0.495579	0.749876
PE(P-19:0/20:4) (a)	-0.0294781	0.0995293	-0.296175	0.767097	0.983542	0.970952	0.798874	1.1801		-0.0461933	0.035674	-1.29487	0.195834	0.999479	-0.116246	0.0238596		-0.16347	0.116248	-1.40622	0.159659	0.403586	0.849192	0.676169	1.06649		-0.115147	0.0746862	-1.54174	0.123136	0.712938	0.891235	0.769871	1.03173		-0.187527	0.121677	-1.54118	0.123272	0.434448	0.829007	0.65311	1.05228		-0.0497009	0.0947471	-0.524564	0.599886	0.821416
PE(P-19:0/20:4) (b)	-0.0456727	0.100108	-0.456232	0.648223	0.983542	0.955355	0.785149	1.16246		-0.0324829	0.035704	-0.909782	0.363282	0.999479	-0.102595	0.0376289		-0.0926354	0.115169	-0.804343	0.421199	0.682852	0.911526	0.727339	1.14235		-0.0745702	0.0751037	-0.992897	0.32076	0.817563	0.928142	0.801097	1.07534		-0.199537	0.11817	-1.68856	0.0913042	0.379515	0.81911	0.649765	1.03259		-0.0555061	0.094601	-0.586739	0.557379	0.795194
PE(P-20:0/18:1)	-0.0543018	0.102388	-0.530351	0.595869	0.975858	0.947146	0.774933	1.15763		-0.035119	0.0365134	-0.961811	0.336509	0.999479	-0.10682	0.0365822		-0.280476	0.119199	-2.35301	0.0186222	0.121117	0.755424	0.598037	0.95423		-0.172112	0.077752	-2.2136	0.0268563	0.685402	0.841885	0.722884	0.980475		-0.150494	0.120021	-1.2539	0.209878	0.536514	0.860283	0.679954	1.08844		-0.177641	0.0977122	-1.818	0.0690641	0.370787
PE(P-20:0/18:2)	-0.100452	0.107937	-0.930653	0.352033	0.954638	0.904429	0.731978	1.11751		0.00086807	0.0384539	0.0225743	0.981997	0.999479	-0.0746437	0.0763799		-0.16278	0.125936	-1.29257	0.19616	0.445224	0.849778	0.663909	1.08768		-0.0752357	0.0818776	-0.918879	0.358159	0.845989	0.927525	0.790005	1.08898		0.069628	0.127912	0.544342	0.586206	0.826871	1.07211	0.834372	1.37758		-0.14672	0.101843	-1.44066	0.149682	0.476586
[truncated: 195 more rows]
[truncated: 11 more columns]

## Sheet: Table S5
Table S5. Multimodal regression analysis results of lipid species levels at baseline in relation to CSVD imaging markers progression.
[truncated: 752 more rows]

[truncated: 10 more sheets: Table S6, Table S7, Table S8, Table S9, Table S10, Table S11, Table S12, Table S13, Table S14, Table S15]
